# Supplementary material for: Selective tubulin-binding drugs induce pericyte phenotype switching and anti-cancer immunity
Source: EMBO Mol Med. 2025 Mar 26;17(5):1071–100. doi: 10.1038/s44321-025-00222-6 (PMC12081767; doi:10.1038/s44321-025-00222-6)
Supplement: Supplementary file 3 — Source data Fig. 1 [file 44321_2025_222_MOESM3_ESM.zip]

Archive with 28 entries (24 files):
- For EMM submission/Figure 1B/
- For EMM submission/Figure 1B/CA-4 WB 1 (as in figure).tif
- For EMM submission/Figure 1B/CA-4 WB 2 repeat.tif
- For EMM submission/Figure 1B/CA-4 WB 3 repeat.tif
- For EMM submission/Figure 1B/Thumbs.db
- For EMM submission/Figure 1B/WB Combretastatin quantifications.xlsx
- For EMM submission/Figure 1B/WB quantification - CA4.prism
- For EMM submission/Figure 1C/
- For EMM submission/Figure 1C/Eribulin WB-1.tif
- For EMM submission/Figure 1C/Eribulin WB-2 repeat.tif
- For EMM submission/Figure 1C/Eribulin WB-3 repeat (as in figure).tif
- For EMM submission/Figure 1C/Thumbs.db
- For EMM submission/Figure 1C/WB eribulin quantifications.xlsx
- For EMM submission/Figure 1C/WB quantification - eribulin.prism
- For EMM submission/Figure 1D/
- For EMM submission/Figure 1D/Paclitaxel WB 1 (as in figure).tif
- For EMM submission/Figure 1D/Paclitaxel WB 2 repeat.tif
- For EMM submission/Figure 1D/Paclitaxel WB 3 repeat.tif
- For EMM submission/Figure 1D/Thumbs.db
- For EMM submission/Figure 1D/WB paclitaxel quantifications.xlsx
- For EMM submission/Figure 1D/WB quantification - paclitaxel.prism
- For EMM submission/Figure 1E/
- For EMM submission/Figure 1E/Thumbs.db
- For EMM submission/Figure 1E/Vinorelbine WB 1 (as in figure).tif
- For EMM submission/Figure 1E/Vinorelbine WB 2 repeat.tif
- For EMM submission/Figure 1E/Vinorelbine WB 3 repeat.tif
- For EMM submission/Figure 1E/WB quantification - vinorelbine.prism
- For EMM submission/Figure 1E/WB vinorelbine quantifications.xlsx
