# Supplementary material for: Selective tubulin-binding drugs induce pericyte phenotype switching and anti-cancer immunity
Source: EMBO Mol Med. 2025 Mar 26;17(5):1071–100. doi: 10.1038/s44321-025-00222-6 (PMC12081767; doi:10.1038/s44321-025-00222-6)
Supplement: Supplementary file 3 — Source data Fig. 1 [file 44321_2025_222_MOESM3_ESM.zip › For EMM submission/Figure 1B/WB Combretastatin quantifications.xlsx]

## Sheet: CA4 (update)
		Combretastatin
			repeat 1		0	1	10	100	mM CA4
				ACTG2	7108305	8015096	9276129	13035795
				Tublin	2761287	2844662	3021229	2797497
					2.57427	2.81759	3.07032	4.65981
					1	1.09452	1.19269	1.81015
				CNN	1390234	1360270	2406440	5038261
				Tublin	1179235	1022839	1172595	1067901
					1.17893	1.3299	2.05223	4.71791
					1	1.12806	1.74076	4.00186
				pMLC	2280450	2739689	2604813	5660226
				Tublin	9100417	7079161	7862657	5639245
					0.250587	0.387008	0.331289	1.00372
					1	1.5444	1.32205	4.00547
			repeat 2		0	1	10	100	mM CA4
				ACTG2	4906171	9476146	7521810	12578975
				Tublin	9227904	7630948	8351026	8104207
					0.531667	1.2418	0.900705	1.55215
					1	2.33568	1.69412	3.91941
				CNN	4989114	3593236	4853112	6758162
				Tublin	9227904	7630948	8351026	8104207
					0.540655	0.507579	0.617236	1.19842
					1	0.938823	1.14164	2.2166
				pMLC	910235	1265682	2900911	2423740
				Tublin	4473502	4191834	4677434	4793069
					0.203473	0.30194	0.620193	0.505676
					1	1.48393	3.04804	2.48523
			repeat 3		0	1	10	100	mM CA4
				ACTG2	1849053	1971156	3234390	5637025
				Tublin	21625938	17453390	12906473	12570266
					0.0855016	0.112938	0.250602	0.448441
					1	1.32089	2.93096	5.24483
				CNN	9980818	9423674	15992008	18318716
				Tublin	21625938	17453390	12906473	12570266
					0.461521	0.539934	1.23907	1.45731
					1	1.1699	2.68475	3.15762
				pMLC	9172452	12757638	17234778	17009351
				Tublin	34218196	31450735	30445132	25898921
					0.268058	0.405639	0.566093	0.656759
					1	1.51325	2.11183	2.45007
