# Supplementary material for: Selective tubulin-binding drugs induce pericyte phenotype switching and anti-cancer immunity
Source: EMBO Mol Med. 2025 Mar 26;17(5):1071–100. doi: 10.1038/s44321-025-00222-6 (PMC12081767; doi:10.1038/s44321-025-00222-6)
Supplement: Supplementary file 3 — Source data Fig. 1 [file 44321_2025_222_MOESM3_ESM.zip › For EMM submission/Figure 1C/WB eribulin quantifications.xlsx]

## Sheet: Eribulin
		Eribulin
			repeat 1		0	0.1	0.25	0.5	nM Eribulin
				ACTG2	9845750	10340567	9734920	14824555
				Tublin	3379309	2981615	2583503	2431554
					2.91354	3.46811	3.76811	6.09674
					1	1.19034	1.29331	2.09255
				CNN	5301099	9146136	8214857	10527425
				Tublin	10934321	9693974	7964055	7940933
					0.484813	0.943487	1.03149	1.32572
					1	1.94608	2.12761	2.73449
				pMLC	7746391	6161528	10279814	10612774
				Tublin	3379309	2981615	2583503	2431554
					2.2923	2.06651	3.97902	4.36461
					1	0.901499	1.73582	1.90403
			repeat 2		0	0.1	0.25	0.5	nM Eribulin
				ACTG2	3432545	2870608	3912122	6470214
				Tublin	17316149	16888644	17186727	11334612
					0.198228	0.169973	0.227625	0.570837
					1	0.857461	1.1483	2.8797
				CNN	8965078	11279885	13092654	13392379
				Tublin	17316149	16888644	17186727	11334612
					0.517729	0.667898	0.761789	1.18155
					1	1.29005	1.4714	2.28217
				pMLC	12491449	12047813	16614910	22865666
				Tublin	25468134	23724622	23275902	28834058
					0.490474	0.507819	0.713825	0.793009
					1	1.03536	1.45538	1.61682
			repeat 3		0	0.1	0.25	0.5	nM Eribulin
				ACTG2	5493136	6901688	7745513	8596368
				Tublin	12826324	10586661	13848074	10140307
					0.42827	0.651923	0.559321	0.847742
					1	1.52222	1.306	1.97946
				CNN	8509011	8117152	11707967	16046219
				Tublin	26680113	21553354	22673343	29880120
					0.318927	0.376607	0.516376	0.53702
					1	1.18086	1.6191	1.68383
				pMLC	3775537	3475383	4883619	7650890
				Tublin	12826324	10586661	13848074	10140307
					0.294358	0.328279	0.352657	0.754503
					1	1.11524	1.19805	2.56321
