# Supplementary material for: Selective tubulin-binding drugs induce pericyte phenotype switching and anti-cancer immunity
Source: EMBO Mol Med. 2025 Mar 26;17(5):1071–100. doi: 10.1038/s44321-025-00222-6 (PMC12081767; doi:10.1038/s44321-025-00222-6)
Supplement: Supplementary file 3 — Source data Fig. 1 [file 44321_2025_222_MOESM3_ESM.zip › For EMM submission/Figure 1D/WB paclitaxel quantifications.xlsx]

## Sheet: paclitaxel
		paclitaxel
			repeat 1
					0	1	10	100	nM paclitaxel
				ACTG2	6129504	4639801	3850394	4116033
				Tublin	9479001	7415962	5695001	7134263
					0.64664	0.625651	0.676101	0.576939
					1	0.96754	1.04556	0.89221
				CNN	5368520	7398746	6939857	7764618
				Tublin	3394311	3696326	3192630	3781933
					1.58162	2.00165	2.17371	2.05308
					1	1.26557	1.37436	1.29809
				pMLC	4081911	3660520	3720097	3008691
				Tublin	4678117	4488108	4310129	4300737
					0.872554	0.815604	0.863106	0.699576
					1	0.934732	0.989171	0.801756
			repeat 2	paclitaxel
					0	1	10	100	nM paclitaxel
				ACTG2	8446211	4786457	5620785	6400585
				Tublin	18206694	17264874	17203402	17408065
					0.463907	0.277237	0.326725	0.367679
					1	0.597613	0.70429	0.792571
				CNN	28660704	28765108	28054484	30344467
				Tublin	18206694	17264874	17203402	17408065
					1.57418	1.66611	1.63075	1.74313
					1	1.05839	1.03593	1.10732
				pMLC	6940542	7464715	6648939	7001704
				Tublin	33510011	32070202	32050651	31375543
					0.207118	0.232762	0.207451	0.223158
					1	1.12381	1.00161	1.07744
			repeat 3	paclitaxel
					0	1	10	100	nM paclitaxel
				ACTG2	4374905	4218507	4369736	4661215
				Tublin	12932366	9019671	9423311	11838479
					0.338291	0.467701	0.463716	0.393734
					1	1.38254	1.37076	1.16389
				CNN	10192422	7652367	8478768	9277849
				Tublin	26861495	23973680	19228362	21254001
					0.379444	0.319199	0.440951	0.436522
					1	0.841228	1.1621	1.15043
				pMLC	11232809	9049200	9934485	8061435
				Tublin	12932366	9019671	9423311	11838479
					0.868581	1.00327	1.05425	0.680952
					1	1.15507	1.21376	0.783982
