# Supplementary material for: Selective tubulin-binding drugs induce pericyte phenotype switching and anti-cancer immunity
Source: EMBO Mol Med. 2025 Mar 26;17(5):1071–100. doi: 10.1038/s44321-025-00222-6 (PMC12081767; doi:10.1038/s44321-025-00222-6)
Supplement: Supplementary file 3 — Source data Fig. 1 [file 44321_2025_222_MOESM3_ESM.zip › For EMM submission/Figure 1E/WB vinorelbine quantifications.xlsx]

## Sheet: vinorelbine
		Vinorelbine
			repeat 1
					0	1	10	100	nM Vinorelbine
				ACTG2	4133936	4651688	4729724	4317748
				Tublin	5601497	6142440	7539497	7419841
					0.738006	0.757303	0.627326	0.581919
					1	1.02615	0.850029	0.788502
				CNN	6585774	8939749	8603899	8200315
				Tublin	2686851	2867726	3392480	3867683
					2.45111	3.11737	2.53617	2.12021
					1	1.27182	1.0347	0.865001
				pMLC	15264583	17907340	18605581	16609844
				Tublin	9616071	10199077	9467146	10338478
					1.5874	1.75578	1.96528	1.6066
					1	1.10607	1.23805	1.0121
			repeat 2		Vinorelbine
					0	1	10	100	nM Vinorelbine
				ACTG2	5754248	7231855	5972522	4313914
				Tublin	19037880	18507331	12680811	13566550
					0.302253	0.390756	0.470989	0.317982
					1	1.29281	1.55826	1.05204
				CNN	24505426	23949433	18142983	16109664
				Tublin	19037880	18507331	12680811	13566550
					1.28719	1.29405	1.43074	1.18745
					1	1.00533	1.11152	0.922515
				pMLC	4804201	5331719	5745309	4032187
				Tublin	37254015	33127313	33865142	34480820
					0.128958	0.160946	0.169653	0.11694
					1	1.24805	1.31557	0.906807
			repeat 3		Vinorelbine
					0	1	10	100	nM Vinorelbine
				ACTG2	5250451	5447487	5948609	6188422
				Tublin	2523537	2796185	3643685	4355085
					2.08059	1.94819	1.63258	1.42096
					1	0.936361	0.784671	0.682962
				CNN	13137310	11869501	9013324	9998882
				Tublin	43922510	43890684	40734880	42354586
					0.299102	0.270433	0.221268	0.236076
					1	0.904151	0.739774	0.789281
				pMLC	9035060	6820385	8817924	9027954
				Tublin	2523537	2796185	3643685	4355085
					3.58032	2.43918	2.42006	2.07297
					1	0.681274	0.675934	0.57899
