# Supplementary material for: Selective tubulin-binding drugs induce pericyte phenotype switching and anti-cancer immunity
Source: EMBO Mol Med. 2025 Mar 26;17(5):1071–100. doi: 10.1038/s44321-025-00222-6 (PMC12081767; doi:10.1038/s44321-025-00222-6)
Supplement: Supplementary file 4 — Source data Fig. 2 [file 44321_2025_222_MOESM4_ESM.zip]

Archive with 50 entries (42 files):
- For EMM submission/Figure 2B/
- For EMM submission/Figure 2B/RT5 CA4.tif
- For EMM submission/Figure 2B/RT5 eribulin.tif
- For EMM submission/Figure 2B/RT5 paclitaxel.tif
- For EMM submission/Figure 2B/RT5 untreated.tif
- For EMM submission/Figure 2B/RT5 vinorelbine.tif
- For EMM submission/Figure 2C/
- For EMM submission/Figure 2C/RT5 CA4.tif
- For EMM submission/Figure 2C/RT5 Eribulin.tif
- For EMM submission/Figure 2C/RT5 Paclitaxel.tif
- For EMM submission/Figure 2C/RT5 untreated.tif
- For EMM submission/Figure 2C/RT5 Vinorelbine.tif
- For EMM submission/Figure 2D/
- For EMM submission/Figure 2D/RT5 CA4.tif
- For EMM submission/Figure 2D/RT5 Eribulin.tif
- For EMM submission/Figure 2D/RT5 Paclitaxel.tif
- For EMM submission/Figure 2D/RT5 untreated.tif
- For EMM submission/Figure 2D/RT5 Vinorelbine.tif
- For EMM submission/Figure 2E/
- For EMM submission/Figure 2E/RT5 CA4.tif
- For EMM submission/Figure 2E/RT5 Eribulin.tif
- For EMM submission/Figure 2E/RT5 Paclitaxel.tif
- For EMM submission/Figure 2E/RT5 untreated.tif
- For EMM submission/Figure 2E/RT5 Vinorelbine.tif
- For EMM submission/Figure 2F/
- For EMM submission/Figure 2F/RT5 CA4.tif
- For EMM submission/Figure 2F/RT5 Eribulin.tif
- For EMM submission/Figure 2F/RT5 Paclitaxel.tif
- For EMM submission/Figure 2F/RT5 untreated.tif
- For EMM submission/Figure 2F/RT5 Vinorelbine.tif
- For EMM submission/Figure 2G/
- For EMM submission/Figure 2G/CNN+NG2 quantification.xlsx
- For EMM submission/Figure 2G/COL I surface area quantification.xlsx
- For EMM submission/Figure 2G/Figure 2 G Lectin perfusion.prism
- For EMM submission/Figure 2G/Figure 2G CDH5.prism
- For EMM submission/Figure 2G/Figure 2G CNN1.prism
- For EMM submission/Figure 2G/Figure 2G COLI.prism
- For EMM submission/Figure 2G/Figure 2G pMLC.prism
- For EMM submission/Figure 2G/Lectin-perfusion + CD31 quantification.xlsx
- For EMM submission/Figure 2G/pMLC + NG2 quantification.xlsx
- For EMM submission/Figure 2G/VE-cadherin + CD31 quantification.xlsx
- For EMM submission/Figure 2H/
- For EMM submission/Figure 2H/CNN+NG2 quantification.xlsx
- For EMM submission/Figure 2H/Figure 2H CD31.prism
- For EMM submission/Figure 2H/Figure 2H NG2.prism
- For EMM submission/Figure 2H/VE-cadherin + CD31 quantification.xlsx
- For EMM submission/Figures 2I/
- For EMM submission/Figures 2I/Eribulin + Fasudil CD31 and lectin quantification.xlsx
- For EMM submission/Figures 2I/Eribulin + Fasudil lectin perfusion.prism
- For EMM submission/Figures 2I/RT5 eribulin + fasudil.tif
