# Supplementary material for: Selective tubulin-binding drugs induce pericyte phenotype switching and anti-cancer immunity
Source: EMBO Mol Med. 2025 Mar 26;17(5):1071–100. doi: 10.1038/s44321-025-00222-6 (PMC12081767; doi:10.1038/s44321-025-00222-6)
Supplement: Supplementary file 4 — Source data Fig. 2 [file 44321_2025_222_MOESM4_ESM.zip › For EMM submission/Figure 2G/Lectin-perfusion + CD31 quantification.xlsx]

## Sheet: Lectin, CD31
Summary
					Untreated	images	lectin	CD31	ratio			CA4	images	lectin	CD31	ratio			Eribulin	images	lectin	CD31	ratio			Paclitaxel	images	lectin	CD31	ratio			Vinorelbine	images	Lectin	CD31	Ratio
Group	CD31	Perfusion Ratio	Perfusion %		#5379	10 x 1	1.08	6.95	0.155396			#5839	10 x 1	2.46	3.8	0.647368	64.7368		#5413	10 x 1	5.3	7.76	0.68299			#5760	10 x 1	2.2	5.01	0.439122	43.9122		#5715	L1	0.58	2.4	0.241667
Untreated	5.27	0.238039	23.8039			10 x 2	2.02	7.28	0.277473				10 x 2	2.21	2.97	0.744108	74.4108			10 x 2	2.87	4.67	0.614561				10 x 2	1.05	3.59	0.292479	29.2479			L2	0.59	1.97	0.299492
	4.30143	0.274522	27.4522			10 x 3	2.22	6.5	0.341538				10 x 3	1.43	2.96	0.483108	48.3108			10 x 3	3.6	4.4	0.818182				10 x 3	2.56	6.27	0.408293	40.8293			L3	0.61	3.33	0.183183
	9.12167	0.211478	21.1478			10 x 4	0.79	3.24	0.243827				10 x 4	3.03	4.04	0.75	75			10 x 4	3.12	5.35	0.583178				10 x 4	1.79	3.52	0.508523	50.8523			L4	0.48	2.09	0.229665
	3.7975	0.209534	20.9534			10 x 5	0.77	3.4	0.226471				10 x 5	3.87	5.95	0.65042	65.042			10 x 5	2.65	6.36	0.416667				10 x 5	2.78	6.72	0.41369	41.369			L5	0.35	2.48	0.141129
	2.534	0.308628	30.8628			10 x 6	0.78	4.25	0.183529	0.238039			10 x 6	2.2	4.33	0.508083	50.8083			10 x 6	4.19	4.6	0.91087				10 x 6	2.15	3.51	0.612536	61.2536			L6	0.31	4.45	0.0696629
								5.27							4.00833	0.630515	63.0515			10 x7	3	4.58	0.655022	0.668781					4.77	0.445774	44.5774			L7	0.37	5.45	0.0678899
CA4	4.00833	0.630515	63.0515		#5380	10 x 1	0.465	5.1	0.0911765													5.38857												L8	0.79	3.39	0.233038
	4.1775	0.541786	54.1786			10 x 2	1.18	4.51	0.261641			#5840	10 x 1	2.7	4.9	0.55102	55.102		#5418	10 x 1	1.05	3.72	0.282258			#5761	10 x 1	1.58	6.72	0.235119	23.5119			M1	0.57	2.79	0.204301
	3.97333	0.571616	57.1616			10 x 3	1.32	4.7	0.280851				10 x 2	1.89	4.48	0.421875	42.1875			10 x 2	1.62	4.05	0.4				10 x 2	2.18	5.15	0.423301	42.3301			M2	0.57	2.71	0.210332
						10 x 4	1.17	3.58	0.326816				10 x 3	1.69	2.99	0.565217	56.5217			10 x 3	3.46	6.52	0.530675				10 x 3	1.5	4.52	0.331858	33.1858			M3	0.56	5.17	0.108317
Eribulin	5.38857	0.668781	66.8781			10 x 5	1.34	3.66	0.36612				10 x 4	2.73	4.34	0.629032	62.9032			10 x 4	2.69	4.56	0.589912				10 x 4	1.58	4.92	0.321138	32.1138			M4	0.57	2.85	0.2
	5.41429	0.430803	43.0803			10 x 6	1.29	3.45	0.373913						4.1775	0.541786	54.1786			10 x 5	1.77	6.6	0.268182						5.3275	0.327854	32.7854			M5	0.71	4.09	0.173594
	9.288	0.678001	67.8001			10 x 7	1.13	5.11	0.221135	0.274522										10 x 6	3.98	6.32	0.629747												0.543077	3.32077		0.181713
	5.14333	0.74512	74.512					4.30143				#5855	10 x 1	2.31	4	0.5775	57.75			10 x7	1.93	6.13	0.314845	0.430803		#5767	10 x 1	1.09	7.21	0.151179	15.1179
	7.891	0.607101	60.7101		#5403	10 x 1	1.47	8.63	0.170336				10 x 2	1.99	3.74	0.532086	53.2086					5.41429					10 x 2	0.59	2.91	0.202749	20.2749		#5716	M1	0.34	3.75	0.0906667
	6.38375	0.488298	48.8298			10 x 2	2.56	8.69	0.294591				10 x 3	2.53	4.18	0.605263	60.5263		#5429	10 x 1	8.15	10.63	0.766698				10 x 3	0.71	4.42	0.160633	16.0633			M2	0.35	5.83	0.0600343
						10 x 3	1.82	6.31	0.288431						3.97333	0.571616	57.1616			10 x 2	6.93	9	0.77				10 x 4	1.9	6.49	0.292758	29.2758			M3	0.83	3.66	0.226776
Paclitaxel	4.77	0.445774	44.5774			10 x 4	1.61	10.48	0.153626											10 x 3	5.97	8.82	0.676871						5.2575	0.20183	20.183			M4	0.53	5.08	0.104331
	5.3275	0.327854	32.7854			10 x 5	0.93	10.99	0.0846224											10 x 4	5.26	10.24	0.513672											M5	0.49	4.52	0.108407
	5.2575	0.20183	20.183			10 x 6	2.67	9.63	0.277259	0.211478										10 x 5	8.34	11.92	0.699664											M6	0.66	2.92	0.226027
								9.12167												10 x 6	5.64	9.04	0.623894											M7	0.66	4.13	0.159806
Vinorelbine	3.32077	0.181713	18.1713																	10 x7	5.58	8.61	0.648084												0.551429	4.27		0.139435
	4.27	0.139435	13.9435		#5153	10 x 1	1.15	3.61	0.31856	31.856										10 x 8	5.68	7.55	0.752318
	3.49222	0.214199	21.4199			10 x 2	0.82	5.34	0.153558	15.3558										10 x 9	5.36	8.05	0.665839										#5718	M1	0.74	2.13	0.347418
						10 x 3	0.64	3.08	0.207792	20.7792										10 x 10	5.98	9.02	0.662971	0.678001										M2	0.81	2.38	0.340336
						10 x 4	0.5	3.16	0.158228	15.8228												9.288												M3	0.87	4.47	0.194631
								3.7975	0.209534	20.9534																								M4	0.5	3.35	0.149254
																			#5555	10 x 1	3.72	4.45	0.835955											M5	1.19	3.18	0.374214
					#5186	10 x 1	1.08	4.21	0.256532	25.6532										10 x 2	2.35	4	0.5875											M6	0.3	3.58	0.0837989
						10 x 2	0.98	3.16	0.310127	31.0127										10 x 3	5.09	5.92	0.859797											M7	0.78	5.66	0.137809
						10 x 3	0.77	1.7	0.452941	45.2941										10 x 4	3.45	4	0.8625											M8	0.46	2.52	0.18254
						10 x 4	0.49	2.28	0.214912	21.4912										10 x 5	3.52	4.66	0.755365											M9	0.49	4.16	0.117788
						10 x 5	0.33	1.32	0.308628	30.8628										10 x 6	4.46	7.83	0.569604	0.74512											0.682222	3.49222		0.214199
								2.534	0.308628	30.8628												5.14333
																			#5558	10 x 1	6.49	10.76	0.60316
																				10 x 2	5.7	8.84	0.644796
																				10 x 3	4.93	8.89	0.554556
																				10 x 4	5.3	8.94	0.592841
																				10 x 5	3.89	7.27	0.535076
																				10 x 6	4.25	6.28	0.676752
																				10 x7	4.13	8.63	0.478563
																				10 x 8	4.44	6.77	0.655835
																				10 x 9	4.73	6.13	0.771615
																				10 x 10	3.57	6.4	0.557812	0.607101
																						7.891
																			#5558	10 x 1	4.22	6.66	0.633634
																				10 x 2	4.13	7.78	0.530848
																				10 x 3	0.56	3.17	0.176656
																				10 x 4	1.72	4.39	0.3918
																				10 x 5	3.59	6.13	0.585644
																				10 x 6	5.92	9	0.657778
																				10 x7	1.68	6.14	0.273616
																				10 x 8	5.12	7.8	0.65641	0.488298
																						6.38375
