# Supplementary material for: Selective tubulin-binding drugs induce pericyte phenotype switching and anti-cancer immunity
Source: EMBO Mol Med. 2025 Mar 26;17(5):1071–100. doi: 10.1038/s44321-025-00222-6 (PMC12081767; doi:10.1038/s44321-025-00222-6)
Supplement: Supplementary file 4 — Source data Fig. 2 [file 44321_2025_222_MOESM4_ESM.zip › For EMM submission/Figure 2G/pMLC + NG2 quantification.xlsx]

## Sheet: Sheet1
				pMLC	NG2	overlayed	ratio				i.v			pMLC	NG2	overlayed	ratio				i.v			pMLC	NG2	overlayed	ratio			i.v			pMLC	NG2	overlayed	ratio				i.v			pMLC	NG2	overlayed	ratio
	WT	#5378	20 x 1	3.73	6.14	1.18	0.192182				Eribulin 250 ug/kg	5463	20 x 1	16.11	17.68	10.48	0.59276				Paclitaxel 5 mg/kg	5869	20 x 1	1.46	5.59	0.86	0.153846			Vinorelbine 250ug/kg	5858	20 x 1	1.99	3.8	0.57	0.15				CA4	5874	20 x 1	5.31	3.82	1.45	0.379581
			20 x 2	2.58	4.51	0.8	0.177384						20 x 2	9.56	5.17	3.41	0.659574						20 x 2	1.36	2.12	0.56	0.264151					20 x 2	0.78	3.24	0.38	0.117284						20 x 2	2.64	3.66	1.27	0.346995
			20 x 3	1.82	4.67	1.04	0.222698						20 x 3	3.81	5.52	1.83	0.331522						20 x 3	0.08	3.66	0.05	0.0136612					20 x 3	1.85	4.54	0.54	0.118943						20 x 3	2.83	1.93	1.02	0.528497
			20 x 4	1.58	5.36	0.54	0.100746						20 x 4	5.49	4.2	1.34	0.319048						20 x 4	2.72	5.45	1.35	0.247706					20 x 4				#DIV/0!	0.128742					20 x 4	3.32	4.06	1.5	0.369458
			20 x 5	1.43	2.16	0.79	0.365741						20 x 5	5.01	4.27	2.13	0.498829						20 x 5	1.405			#DIV/0!	0.169841				20 x 5				#DIV/0!						20 x 5	4.48	1.35	0.74	0.548148
													20 x 6										20 x 6				#DIV/0!					20 x 6				#DIV/0!						20 x 6				#DIV/0!	0.434536
				2.228	4.568		0.21175						20 x7										20 x7				#DIV/0!					20 x7				#DIV/0!						20 x7
													20 x 8										20 x 8				#DIV/0!					20 x 8				#DIV/0!						20 x 8
														7.996	4.79		0.480347								4.205		#DIV/0!					20 x 9				#DIV/0!								2.964		0.434536
																					Paclitaxel 5 mg/kg	5870	20 x 1	2.42	8.92	1.23	0.137892					20 x 10				#DIV/0!
																							20 x 2	1.76	6.43	0.8	0.124417					20 x 11				#DIV/0!
	WT	# 5389	20 x 1	2.7	2.1	0.5	0.238095																20 x 3	2.25	6.36	0.97	0.152516							3.86
			20 x 2	2.04	4.63	0.32	0.0691145																20 x 4	3.37	7.48	1.52	0.203209									#DIV/0!					5875	20 x 1	1.93	2.34	0.91	0.388889
			20 x 3	1.08	1.92	0.28	0.145833				Eribulin 250 ug/kg	5464	20 x 1	4.94	4.71	2.36	0.501062						20 x 5	2.45			#DIV/0!	0.154508														20 x 2	3.15	2.82	1.34	0.475177
			20 x 4	1.1	1.7	0.43	0.252941						20 x 2	5.45	2.98	1.9	0.637584						20 x 6				#DIV/0!			Vinorelbine 250ug/kg	5863	20 x 1	1.22	3.18	0.4	0.125786						20 x 3	2.91	3.63	1.5	0.413223
			20 x 5	0.62	3.32	0.16	0.0481928						20 x 3	5.18	6.08	2.16	0.355263						20 x7				#DIV/0!					20 x 2	1	3.69	0.12	0.0325203						20 x 4	2.86	3.93	1.6	0.407125
			20 x 6	0.83	2.27	0.2	0.0881057						20 x 4	5.68	3.2	2.02	0.63125						20 x 8				#DIV/0!					20 x 3	0.8	2.97	0.28	0.0942761						20 x 5	5.68	3.73	1.92	0.514745
			20 x7	1.15	3.07	0.53	0.172638						20 x 5	4.27	3.18	1.17	0.367925						20 x 9				#DIV/0!					20 x 4	0.09	1.81	0.003	0.00165746						20 x 6	3.46	2.43	0.73	0.300412
													20 x 6	3.18	3.45	1.52	0.44058						20 x 10				#DIV/0!					20 x 5				#DIV/0!	0.06356										0.416595
				1.36	2.71571		0.144989						20 x7										20 x 11				#DIV/0!					20 x 6				#DIV/0!
													20 x 8												7.2975		#DIV/0!					20 x7				#DIV/0!								3.14667		0.416595
																																20 x 8				#DIV/0!
														4.78333	3.93333		0.488944				Paclitaxel 5 mg/kg	5873	20 x 1	1.2	5.45	0.35	0.0642202					20 x 9				#DIV/0!
																							20 x 2	1.89	3.94	0.44	0.111675					20 x 10				#DIV/0!
	WT	# 5390	20 x 1	1.94	3.72	0.41	0.110215																20 x 3	0.93	2.73	0.24	0.0879121					20 x 11				#DIV/0!					5876	20 x 1	2.51	2.94	1.39	0.472789
			20 x 2	2.04	3.14	1.13	0.359873																20 x 4	0.369	4.78	0.12	0.0251046							2.9125								20 x 2	1.98	2.33	0.96	0.412017
			20 x 3	0.68	2.6	0.24	0.0923077				Eribulin 250 ug/kg	5465	20 x 1	9.85	8.05	5.87	0.729193						20 x 5	0.84	4.9	0.27	0.055102									#DIV/0!						20 x 3	2.18	1.88	0.84	0.446809
			20 x 4	0.52	2.58	0.21	0.0813953						20 x 2	6.12	6.39	4.46	0.697966						20 x 6	0.22	5.67	0.08	0.0141093			Vinorelbine 250ug/kg	5865	20 x 1	2.9	3.1	0.28	0.0903226						20 x 4	3.12	2.99	1.31	0.438127
			20 x 5	0.24	4.05	0.16	0.0395062						20 x 3	4.31	6.55	3.12	0.476336						20 x7	0.35	4.25	0.11	0.0258824					20 x 2	1.3	3.66	0.71	0.193989						20 x 5	4.59	3.47	1.84	0.530259
			20 x 6	0.51	3.06	0.11	0.0359477						20 x 4	4.73	4.87	2.67	0.548255							0.828429				0.054858				20 x 3	1.82	3.17	0.91	0.287066						20 x 6	3.78	4.21	2.06	0.489311
													20 x 5	3.98	4.68	2.76	0.589744								4.53143							20 x 4				#DIV/0!	0.190459										0.464885
				0.988333	3.19167		0.119874							5.798	6.108		0.608298															20 x 5				#DIV/0!
																																												2.97		0.46
																																		3.31		#DIV/0!
	WT	# 5463	20 x 1	0.96	3.45	0.69	0.2
			20 x 2	0.69	2.98	0.58	0.194631
			20 x 3	9.6	7.39	2.88	0.389716
				3.75	4.60667		0.261449
							untr	eri	pacli	vinorelbine	CA4
							0.21175	0.480347	0.169841	0.128742	0.434536			21.175	48.0347	16.9841	12.8742	43.4536				2.228	7.996	1.405
							0.144989	0.488944	0.154508	0.06356	0.416595			14.4989	48.8944	15.4508	6.356	41.6595				1.36	4.78333	2.45
							0.119874	0.608298	0.054858	0.190459	0.464885			11.9874	60.8298	5.4858	19.0459	46.4885				0.988333	5.798	0.828429
							0.261449	0.469299						26.1449								3.75
						jacky's	0.0101383							1.01383								2.08158	6.19244	1.56114	#DIV/0!	#DIV/0!
						jacky's	0.130193							13.0193
						jacky's	0.153902							15.3902
						jacky's	0.19454							19.454
														18.4515	52.5863	12.6403	12.7587	43.8672
