# Supplementary material for: Selective tubulin-binding drugs induce pericyte phenotype switching and anti-cancer immunity
Source: EMBO Mol Med. 2025 Mar 26;17(5):1071–100. doi: 10.1038/s44321-025-00222-6 (PMC12081767; doi:10.1038/s44321-025-00222-6)
Supplement: Supplementary file 4 — Source data Fig. 2 [file 44321_2025_222_MOESM4_ESM.zip › For EMM submission/Figures 2I/Eribulin + Fasudil CD31 and lectin quantification.xlsx]

## Sheet: Lectin & CD31
Figure 2 Reference Data						RT5		Lectin	CD31	Ratio
	ID	Lectin	CD31	Ratio		Eribulin 250 ug/kg i.v. + Fasudil 30 mg/kg i.p.	Image
RT5 Untreated			4.62625	23.8		#6688	10 x 1	0.74	5.71	12.9597
			6.49286	27.45			10 x 2	1.25	5.48	22.8102
			3.47333	21.15			10 x 3	1.38	5.79	23.8342
			4.25	20.95			10 x 4	1.54	5.08	30.315
			3.31167	30.86			10 x 5	2.88	6.44	44.7205
	AVERAGE		4.43082	24.842				1.558	5.7	17.885
Eribulin 250 ug/kg i.v.			3.3975	66.8781		#6689	10 x 1	0.92	6.12	15.0327
			4.27889	43.0803			10 x 2	0.28	6.58	4.25532
			5.52	67.8001			10 x 3	0.37	5.26	7.03422
			4.36625	74.512			10 x 4	0.5	5.82	8.59107
			7.13667	60.7101			10 x 5	0.18	4.66	3.86266
			4.802	48.8298			10 x 6	1.83	8.91	20.5387
	AVERAGE		4.91688	60.3017			10 x 7	0.21	6.94	3.02594
								0.612857	6.32714	8.9058
Eribulin 250 ug/kg i.v. + Fasudil 30 mg/kg i.p.	6688	1.56	5.7	17.88
	6689	0.61	6.33	8.91		#6690	10 x 1	1.49	2.21	67.4208
	6690	0.98	3.37	29.23			10 x 2	0.3	3.2	9.375
	6692	1.2	3.38	36.25			10 x 3	0.16	1.89	8.46561
	6699	1.4	3.63	38.07			10 x 4	1.96	6.19	31.664
	AVERAGE	1.15	4.482	26.068				0.9775	3.3725	29.2313
						#6692	10 x 1	1.84	4.71	39.0658
							10 x 2	1.16	2.38	48.7395
							10 x 3	2.36	3.03	77.8878
							10 x 4	1.14	5.97	19.0955
							10 x 5	0.92	3.22	28.5714
							10 x 6	0.06	2.25	2.66667
							10 x 7	0.56	2.1	26.6667
							10 x 8	1.58	3.34	47.3054
								1.2025	3.375	36.2498
						#6699	10 x 1	1.71	3.87	44.186
							10 x 2	1.88	3.71	50.6739
							10 x 3	0.81	3.13	25.8786
							10 x 1	1.08	3.08	35.0649
							10 x 2	1.51	4.37	34.5538
								1.398	3.632	38.0714
