# Supplementary material for: Selective tubulin-binding drugs induce pericyte phenotype switching and anti-cancer immunity
Source: EMBO Mol Med. 2025 Mar 26;17(5):1071–100. doi: 10.1038/s44321-025-00222-6 (PMC12081767; doi:10.1038/s44321-025-00222-6)
Supplement: Supplementary file 5 — Source data Fig. 3 [file 44321_2025_222_MOESM5_ESM.zip]

Archive with 28 entries (26 files):
- For EMM submission/Figure 3A/
- For EMM submission/Figure 3A/Figure 3A - CD31 surface area.prism
- For EMM submission/Figure 3A/Figure 3A - NG2 surface area.prism
- For EMM submission/Figure 3A/Figure 3A - pERK-CD31 overlay.prism
- For EMM submission/Figure 3A/Figures 3A - pERK-NG2 overlay.prism
- For EMM submission/Figure 3A/Figures 3A pERK surface area.prism
- For EMM submission/Figure 3A/Quantification RT5 pERK + CD31_all groups.xlsx
- For EMM submission/Figure 3A/Quantification RT5 pERK + NG2 - all groups.xlsx
- For EMM submission/Figure 3A/RT5 CA4 - CD31.tif
- For EMM submission/Figure 3A/RT5 CA4 - NG2.tif
- For EMM submission/Figure 3A/RT5 Eribulin - CD31.tif
- For EMM submission/Figure 3A/RT5 Eribulin - NG2.tif
- For EMM submission/Figure 3A/RT5 untreated - CD31.tif
- For EMM submission/Figure 3A/RT5 untreated - NG2.tif
- For EMM submission/Figure 3B/
- For EMM submission/Figure 3B/Figure 3B - CD31 surface are.prism
- For EMM submission/Figure 3B/Figure 3B - NG2 surface area.prism
- For EMM submission/Figure 3B/Figure 3B - pS6R-CD31 ratio.prism
- For EMM submission/Figure 3B/Figure 3B - pS6R-NG2 ratio.prism
- For EMM submission/Figure 3B/Figure 3B- pS6R surface area.prism
- For EMM submission/Figure 3B/Quantification RT5 Prps6 + CD31, all groups.xlsx
- For EMM submission/Figure 3B/Quantification RT5 Prps6 + NG2_ all groups.xlsx
- For EMM submission/Figure 3B/RT5 CD31 CA4.tif
- For EMM submission/Figure 3B/RT5 CD31 Eribulin.tif
- For EMM submission/Figure 3B/RT5 CD31 untreated.tif
- For EMM submission/Figure 3B/RT5 NG2 CA4.tif
- For EMM submission/Figure 3B/RT5 NG2 Eribulin.tif
- For EMM submission/Figure 3B/RT5 NG2 untreated.tif
