# Supplementary material for: Selective tubulin-binding drugs induce pericyte phenotype switching and anti-cancer immunity
Source: EMBO Mol Med. 2025 Mar 26;17(5):1071–100. doi: 10.1038/s44321-025-00222-6 (PMC12081767; doi:10.1038/s44321-025-00222-6)
Supplement: Supplementary file 5 — Source data Fig. 3 [file 44321_2025_222_MOESM5_ESM.zip › For EMM submission/Figure 3B/Quantification RT5 Prps6 + NG2_ all groups.xlsx]

## Sheet: pRPS6, NG2
	WT		prpS6	NG2	overlayed	ratio	(%)
	#5375	20 x 1	4.22	5.05	0.65	0.128713	12.8713			Eribulin 250 ug/kg		prpS6	NG2	overlayed	ratio	(%)			CA4	Image	Prps6	NG2	Co-localisation	Co-loc ratio
		20 x 2	3.01	7.01	0.64	0.0912981	9.12981			#5513	20 x 1	1.16	4.34	0.21	0.0483871	4.83871			#5839	20 x 1	1.57	5.35	0.3	5.60748
		20 x 3	3.33	6.35	0.79	0.124409	12.4409				20 x 2	1.08	4.4	0.17	0.0386364	3.86364				20 x 2	1.93	5.72	0.33	5.76923
		20 x 4	2.92	7.71	0.74	0.0959792	9.59792				20 x 3	3.76	5.1	0.57	0.111765	11.1765				20 x 3	4.27	6.5	0.42	6.46154
		20 x 5	3.86	6.94	0.92	0.132565	13.2565				20 x 4	0.16	3.19	0.06	0.0188088	1.88088				20 x 4	2.58	4.9	0.22	4.4898
		20 x 6	4.01	9.08	1.1	0.121145	12.1145				20 x 5	0.56	3.97	0.18	0.0453401	4.53401				20 x 5	4.46	6.45	0.39	6.04651
		20 x7	2.75	9.05	1.04	0.114917	11.4917				20 x 6	0.43	3.56	0.15	0.0421348	4.21348	5.08453			20 x 6	2.23	4.31	0.31	7.19258
		20 x 8	3.13	7.53	0.51	0.0677291	6.77291					1.19167	4.09333							20 x 7	3.39	4.15	0.35	8.43373
		20 x 9	4.36	7.23	0.61	0.0843707	8.43707													20 x 8	3.13	3.11	0.29	9.32476
			3.51	6.83143		0.106792	10.6792													20 x 9	3.61	2.82	0.14	4.96454
										Eriblin										20 x 10	2.04	4.75	0.21	4.42105
	WT									#5518	20 x 1	8.71	5.99	0.48	0.0801336	8.01336				20 x 11	1.72	4.83	0.28	5.7971
	#5379	20 x 1	2.57	7.05	0.41	0.058156	5.8156				20 x 2	3.31	5.75	0.15	0.026087	2.6087				20 x 12	1.89	3.87	0.3	7.75194
		20 x 2	3.61	6.15	0.46	0.0747967	7.47967				20 x 3	9.38	5.32	0.36	0.0676692	6.76692				20 x 13	1.93	2.91	0.22	7.56014
		20 x 3	5.59	5.37	0.56	0.104283	10.4283				20 x 4	3.27	2.95	0.32	0.108475	10.8475					2.67308	4.59		6.44772
		20 x 4	2.67	6.66	1.76	0.264264	26.4264				20 x 5	7.4	8.9	1.01	0.113483	11.3483
		20 x 5	1.06	5.31	0.12	0.0225989	2.25989				20 x 6	0.11	4.75	0.04	0.00842105	0.842105			CA4	Image	Prps6	NG2	Co-localisation	Co-loc ratio
		20 x 6	1.73	4.42	0.68	0.153846	15.3846				20 x7	0.42	7.05	0.17	0.0241135	2.41135			#5840	20 x 1	3.5	4.12	0.45	10.9223
		20 x7	0.65	6.99	0.17	0.0243205	2.43205				20 x 8	0.27	3.88	0.07	0.0180412	1.80412	5.58029			20 x 2	2.23	5.3	0.52	9.81132
			2.55429	5.99286		0.100324	10.0324					4.10875	5.57375							20 x 3	4.16	3.32	0.78	23.494
	WT																			20 x 4	2.33	5.89	0.26	4.41426
	#5380	20 x 1	2.59	7.58	0.75	0.0989446	9.89446			Eriblin										20 x 5	2.82	3.17	0.22	6.94006
		20 x 2	2.18	7.04	0.16	0.0227273	2.27273			#5529	20 x 1	2.26	9.31	0.96	0.103115	10.3115				20 x 6	3.87	4.61	0.6	13.0152
		20 x 3	3.33	4.32	0.62	0.143519	14.3519				20 x 2	2.23	8.32	0.85	0.102163	10.2163				20 x 7	1.06	2.06	0.06	2.91262
		20 x 4	3.08	7.05	0.69	0.0978723	9.78723				20 x 3	1.42	8.54	0.38	0.0444965	4.44965				20 x 8	2.52	2.9	0.39	13.4483
		20 x 5	2.14	8.68	0.79	0.0910138	9.10138				20 x 4	2.2	7.72	0.53	0.0686528	6.86528				20 x 9	3.54	3.72	0.36	9.67742
		20 x 6	2.08	5.92	0.51	0.0861486	8.61486				20 x 5	1.8	8.08	0.78	0.0965347	9.65347				20 x 10	5.85	6.58	0.64	9.72644
		20 x7	2.22	4.48	0.38	0.0848214	8.48214				20 x 6	1.96	9.27	0.48	0.0517799	5.17799					3.188	4.167		10.4362
			2.51714	6.43857		0.0892924	8.92924	9.88026			20 x7	1.98	11.65	0.6	0.0515021	5.15021
											20 x 8	1.39	9.88	0.3	0.0303644	3.03644	6.85761		CA4	Image	Prps6	NG2	Co-localisation	Co-loc ratio
												1.905	9.09625						#5855	20 x 1	1.48	3.02	0.1	3.31126
																				20 x 2	1.75	3.27	0.43	13.1498
		10.6792								Eriblin										20 x 3	0.91	4.35	0.19	4.36782
		10.0324								#5555	20 x 1	4.84	5.07	0.16	0.0315582	3.15582				20 x 4	2.05	5.68	0.42	7.39437
		8.92924									20 x 2	3.07	4.09	0.15	0.0366748	3.66748				20 x 5	5.21	4.05	0.37	9.1358
			9.88026								20 x 3	2.89	4.09	0.29	0.0709046	7.09046				20 x 6	2.79	3.69	0.38	10.2981
											20 x 4	3.31	3.08	0.14	0.0454545	4.54545				20 x 7	2.45	4.03	0.36	8.933
											20 x 5	2.83	4.86	0.27	0.0555556	5.55556				20 x 8	2.12	3.75	0.26	6.93333
	more WT										20 x 6	2.24	4.48	0.19	0.0424107	4.24107				20 x 9	2.05	3.22	0.29	9.00621
											20 x7	3.53	4.4	0.11	0.025	2.5				20 x 10	2.15	2.68	0.1	3.73134
	untr	NG2	Ps6	Overlay	Overlay/NG2						20 x 8	2.54	4.29	0.07	0.016317	1.6317	4.04844				2.296	3.774		7.62611
	4633	3.10232	4.46089	0.200304	0.0621385							3.15625	4.295
	4676	2.69615	4.21988	0.335783	0.126615
	4679	3.30231	5.88962	0.430342	0.123178					#5558	20 x 1	3.24	6.36	0.07	0.0110063	1.10063			RT5
	4692	3.48093	4.32481	0.38463	0.109994						20 x 2	3.2	5.5	0.07	0.0127273	1.27273			CA4	Image	Prps6	NG2	Co-localisation	Co-loc ratio
	4694	3.05347	4.6009	0.302024	0.10145						20 x 3	4.57	4.34	0.09	0.0207373	2.07373			#5774	20 x 1	0.6	4.76	0.13	2.73109
											20 x 4	5.04	4.77	0.18	0.0377358	3.77358				20 x 2	0.93	4.62	0.36	7.79221
	MEAN	3.12704	4.69922	0.330616	0.104675						20 x 5	3.28	6.08	0.04	0.00657895	0.657895				20 x 3	3.77	4.53	0.44	9.71302
											20 x 6	6.05	7.45	0.16	0.0214765	2.14765				20 x 4	3.4	3.43	0.16	4.66472
											20 x7	6.62	6.56	0.11	0.0167683	1.67683	1.81472			20 x 5	3.54	3.7	0.24	6.48649
												4.57143	5.86571							20 x 6	4.58	3.48	0.31	8.90805
																				20 x 7	4.66	6.31	0.4	6.33914
										#5563	20 x 1	2.07	7.12	0.12	0.0168539	1.68539				20 x 8	3.62	4.29	0.41	9.55711
											20 x 2	2.69	5.53	0.31	0.0560579	5.60579				20 x 9	4.42	3.59	0.5	13.9276
											20 x 3	2.99	5.46	0.19	0.0347985	3.47985				20 x 10	4.58	3.68	0.28	7.6087
											20 x 4	2.24	6.38	0.1	0.015674	1.5674					3.41	4.239		7.77281
											20 x 5	1.31	8.86	0.11	0.0124153	1.24153
											20 x 6	2.35	8.41	0.18	0.0214031	2.14031				Image	Prps6	NG2	Co-localisation	Co-loc ratio
											20 x7	2.17	5.52	0.19	0.0344203	3.44203	2.73747		#5776	20 x 1	1.65	4.44	0.33	7.43243
												2.26	6.75429							20 x 2	3.95	1.6	0.32	20
																				20 x 3	1.72	2.03	0.17	8.37438
																				20 x 4	1.62	1.91	0.23	12.0419
																				20 x 5	1.93	5.26	0.43	8.1749
																				20 x 6	1.21	3.42	0.36	10.5263
																				20 x 7	0.97	2.97	0.29	9.76431
																				20 x 8	0.96	2.25	0.27	12
																				20 x 9	1.39	2.05	0.17	8.29268
																				20 x 10	1.45	3.87	0.29	7.49354
																				20 x 11	1.58	2.35	0.18	7.65957
																					1.67545	2.92273		10.16
																				Image	Prps6	NG2	Co-localisation	Co-loc ratio
																			#5777	20 x 1	3.65	6.78	0.46	6.78466
																				20 x 2	2.81	2.7	0.28	10.3704
																				20 x 3	1.56	2.63	0.32	12.1673
																				20 x 4	1.53	2.55	0.26	10.1961
																				20 x 5	1.2	3.72	0.17	4.56989
																					2.15	3.676		8.81766
																				Image	Prps6	NG2	Co-localisation	Co-loc ratio
																			#5779	20 x 1	1.01	3.14	0.11	3.50318
																				20 x 2	1.32	4.17	0.23	5.51559
																				20 x 3	1.17	3.59	0.14	3.89972
																				20 x 4	1.2	1.62	0.13	8.02469
																				20 x 5	1.44	5.2	0.22	4.23077
																				20 x 6	3.17	3.7	0.29	7.83784
																				20 x 7	1.51	3.12	0.15	4.80769
																				20 x 8	5.12	6.12	0.57	9.31373
																					1.9925	3.8325		5.89165
