# Supplementary material for: Selective tubulin-binding drugs induce pericyte phenotype switching and anti-cancer immunity
Source: EMBO Mol Med. 2025 Mar 26;17(5):1071–100. doi: 10.1038/s44321-025-00222-6 (PMC12081767; doi:10.1038/s44321-025-00222-6)
Supplement: Supplementary file 6 — Source data Fig. 4 [file 44321_2025_222_MOESM6_ESM.zip]

Archive with 25 entries (21 files):
- For EMM submission/Figure 4B/
- For EMM submission/Figure 4B/RT5_CA4.tif
- For EMM submission/Figure 4B/RT5_DC101.tif
- For EMM submission/Figure 4B/RT5_Eribulin.tif
- For EMM submission/Figure 4B/RT5_Untreated.tif
- For EMM submission/Figure 4C/
- For EMM submission/Figure 4C/RT5_CA4.tif
- For EMM submission/Figure 4C/RT5_DC101.tif
- For EMM submission/Figure 4C/RT5_Eribulin.tif
- For EMM submission/Figure 4C/RT5_Untreated.tif
- For EMM submission/Figure 4D/
- For EMM submission/Figure 4D/Figure 4D CD31 surface area.prism
- For EMM submission/Figure 4D/Figure 4D CNN1 -NG2 overlay.prism
- For EMM submission/Figure 4D/Figure 4D Lectin-Perfusion.prism
- For EMM submission/Figure 4D/Figure 4D NG2 surface area.prism
- For EMM submission/Figure 4D/RT5 LT CNN,- NG2 quantification.xlsx
- For EMM submission/Figure 4D/RT5 LT lectin-CD31 quantification.xlsx
- For EMM submission/Figure 4E/
- For EMM submission/Figure 4E/Figure 4E LT untr CA4 eribulin capsule.prism
- For EMM submission/Figure 4E/Quantification of Tumor Encapsulation  long term.xlsx
- For EMM submission/Figure 4E/RT5_LT_CA4.tif
- For EMM submission/Figure 4E/RT5_LT_DC101-10 x.tif
- For EMM submission/Figure 4E/RT5_LT_DC101-20 x.tif
- For EMM submission/Figure 4E/RT5_LT_Erib.tif
- For EMM submission/Figure 4E/RT5_LT_Untr.tif
