# Supplementary material for: Selective tubulin-binding drugs induce pericyte phenotype switching and anti-cancer immunity
Source: EMBO Mol Med. 2025 Mar 26;17(5):1071–100. doi: 10.1038/s44321-025-00222-6 (PMC12081767; doi:10.1038/s44321-025-00222-6)
Supplement: Supplementary file 6 — Source data Fig. 4 [file 44321_2025_222_MOESM6_ESM.zip › For EMM submission/Figure 4D/RT5 LT lectin-CD31 quantification.xlsx]

## Sheet: RT5 Long term Lectin & CD31
	Experimental Values										AF-488	AF-594						AF-488	AF-594							AF-488	AF-594						AF-488	AF-594
											FITC	TRITC						FITC	TRITC							FITC	TRITC						FITC	TRITC
	Group	Lectin	CD31	Ratio	Dosage					image	Lectin	CD31	Ratio				image	Lectin	CD31	Ratio					image	Lectin	CD31	Ratio				image	Lectin	CD31	Ratio
	Untreated	1.14175	4.2195	25.633	NA			Untreated	#5151	10x 1	1.07	3.78	28.3069		Eribulin (Long term)	#6089	10x 1	2.31	2.63	87.8327			CA4 (Long term)	#5837	10x 1	1.86	4.14	44.9275		DC101 (Long term)	#5750	10x 1	1.71	2.02	84.6535
	Eribulin	2.23717	4.19921	56.8008	250 ug/kg				220210	10x 2	0.98	2.38	41.1765		250 ug/kg	220927	10x 2	1.56	2.82	55.3191			1.5 mg/kg	230517	10x 2	0.76	2.76	27.5362		15 mg/kg		10x 2	1.27	2.02	62.8713
	CA4	1.66812	3.2875	54.9128	1.5 mg/kg					10x 3	1.49	4.02	37.0647				10x 3	1.58	2.62	60.3053					10x 3	1.59	2.39	66.5272				10x 3	1.83	2.95	62.0339
	DC101	1.6825	2.47	69.5275	15 mg/kg					10x 4	1.27	3.49	36.3897				10x 4	2.52	4.75	53.0526					10x 4	0.86	1.2	71.6667				10x 1	1.87	2.7	69.2593
										10x 1	3.18	7.73	41.1384					1.9925	3.205	64.1275					10x 5	1.35	1.53	88.2353				10x 2	1.33	1.54	86.3636
									230515	10x 2	2.21	8.23	26.853													1.284	2.404	59.7786				10x 4	2.41	4.16	57.9327
										10x 3	3.19	7.63	41.8087					Lectin	CD31	Ratio													1.73667	2.565	70.519
										10x 4	3.16	9.28	34.0517			#6090	10x 1	5.17	12.22	42.3077						Lectin	CD31	Ratio
										10x 5	3.91	6.93	56.4214			220927	10x 2	4.02	8.77	45.8381				#5849	10x 1	1.39	3.53	39.3768					Lectin	CD31	Ratio
										10x 6	1.01	2.41	41.9087				10x 3	1.75	3.23	54.1796				230517	10x 2	1.67	1.95	85.641			#5751	10x 1	0.68	3.82	17.801
											2.147	5.588	38.512				10x 4	1.03	2.16	47.6852					10x 3	1.84	3.69	49.8645				10x 2	1.92	2.2	87.2727
	Group	Lectin	CD31	Ratio	Animal #												10x 5	1.23	2.61	47.1264					10x 4	1.08	1.23	87.8049				10x 3	0.49	3.77	12.9973
	Untreated	2.147	5.588	38.512	5151						Lectin	CD31	Ratio				10x 6	2.1	2.53	83.004					10x 5	0.76	4.92	15.4472				10x 4	1.81	2.95	61.3559
		0.99	3.95	22.41	1261				#1261	10x 1	0.27	1.66	16.2651				10x 7	2.23	2.38	93.6975					10x 6	1.64	4.14	39.6135				10x 5	2.33	2.59	89.9614
		0.66	3.11	21.5	1262				220210	10x 2	0.42	3	14					2.50429	4.84286	59.1198					10x 7	0.89	2.15	41.3953				10x 6	2.5	3.08	81.1688
		0.77	4.23	20.11	5157					10x 3	1.03	3.69	27.9133													1.32429	3.08714	51.3062				10x 7	2.09	3.04	68.75
										10x 4	0.28	1.12	25					Lectin	CD31	Ratio												10x 8	0.73	3.33	21.9219
	Eribulin	1.99	3.21	64.13	6089					10x 1	2.97	10.28	28.8911			#6093	10x 1	3.38	4.01	84.2893						Lectin	CD31	Ratio				10x 1	1.74	2.11	82.4645
		2.5	4.84	59.12	6090				230515		0.994	3.95	22.4139			220927	10x 2	3.51	3.79	92.6121				#5850	10x 1	0.58	4.74	12.2363				10x 2	1.18	1.57	75.1592
		3.27	5.35	68.73	6093												10x 3	2.87	4.73	60.6765				230517	10x 2	1.14	4.42	25.7919				10x 3	2.98	3.05	97.7049
		2	4.4	44.93	5516						Lectin	CD31	Ratio				10x 4	3.31	8.86	37.3589					10x 3	1.36	2.4	56.6667				10x 4	1.43	1.6	89.375
		1.65333	3.52417	51.1561	5519				#1262	10x 1	0.5	3.08	16.2338					3.2675	5.3475	68.7342					10x 4	0.85	1.96	43.3673				10x 5	2.74	2.79	98.2079
		2	4.21	54.23	5523				220221	10x 2	0.2	2.35	8.51064												10x 5	2.01	2.86	70.2797				10x 6	4.07	6.04	67.3841
		3.41857	4.24714	80.052	5524					10x 3	0.59	3.96	14.899			#5516	10x 2	3.86	6.23	61.9583					10x 6	1.73	2.38	72.6891					1.90643	2.99571	67.9661
		1.95	4.06	48.79	6026					10x 4	0.31	3.41	9.09091			220210	10x 3	1.32	4.59	28.7582						1.27833	3.12667	46.8385
		1.6	4.34	39.18	6027					10x 5	0.33	3.42	9.64912				10x 4	1.98	3.88	51.0309													Lectin	CD31	Ratio
		2.37	3.4	69.94	6028					10x 6	0.34	2.8	12.1429				10x 5	2.62	3.82	68.5864						Lectin	CD31	Ratio			#5755	10x 1	2.3	3.43	67.0554
		1.85692	4.61	44.5503	6092					10x 1	0.79	2.07	38.1643				10x 6	2.56	5.24	48.855				#5852	10x 1	2.42	4.07	59.4595				10x 2	1.09	2.02	53.9604
									230515	10x 2	0.59	2.48	23.7903				10x 7	1.28	3.19	40.1254				230517	10x 2	3.16	5.06	62.4506				10x 3	1.18	1.73	68.2081
	CA4	1.28	2.4	59.78	5837					10x 3	1.22	3.88	31.4433				10x 8	1.27	3.23	39.3189					10x 3	3.32	4.39	75.6264				10x 4	1.56	2.76	56.5217
		1.32	3.09	51.31	5849					10x 4	0.74	2.08	35.5769				10x 9	1.79	5.25	34.0952					10x 5	2.27	4.6	49.3478				10x 1	1.29	1.41	91.4894
		1.28	3.13	46.84	5850					10x 5	0.92	4.05	22.716				10x 10	1.31	4.14	31.6425						2.7925	4.53	61.7211				10x 2	1.75	2.24	78.125
		2.7925	4.53	61.7211	5852					10x 6	0.66	3.09	21.3592					1.99889	4.39667	44.9301												10x 3	1.67	1.71	97.6608
										10x 7	0.74	2.9	25.5172																			10x 4	1.65	1.67	98.8024
	DC101	1.74	2.57	70.52	5750					10x 8	1.25	3.92	31.8878					Lectin	CD31	Ratio												10x 5	2.02	2.57	78.5992
		1.91	3	67.97	5751						0.655714	3.10643	21.4987			#5523	10x 1	2.61	6.7	38.9552												10x 6	1.97	3.81	51.706
		1.65	2.25	76.98	5755											220210	10x 2	3.38	6.27	53.9075												10x 7	1.32	1.36	97.0588
		1.43	2.06	62.64	5756						Lectin	CD31	Ratio				10x 3	1.31	4.3	30.4651												10x 8	1.98	2.34	84.6154
									#5157	10x 1	0.86	5.54	15.5235				10x 4	1.65	2.45	67.3469													1.64833	2.25417	76.9836
									220221	10x 2	0.85	3.61	23.5457				10x 5	1.07	1.33	80.4511
										10x 3	0.13	1.21	10.7438					2.004	4.21	54.2252													Lectin	CD31	Ratio
										10x 4	0.45	2.25	20																		#5756	10x 1	2.15	2.36	91.1017
										10x 5	0.37	1.23	30.0813																			10x 2	0.4	0.92	43.4783
										10x 6	1.21	3.05	39.6721																			10x 3	0.66	1.48	44.5946
										10x 7	0.18	4.11	4.37956					Lectin	CD31	Ratio												10x 4	0.75	1.52	49.3421
										10x 8	0.41	2.04	20.098			#6026	10x 3	1.93	4.55	42.4176												10x 5	0.61	1.04	58.6538
										10x 1	1.37	6.77	20.2363			220708	10x 4	1.99	3.38	58.8757												10x 6	3.16	3.2	98.75
									230515	10x 2	1.97	4.36	45.1835				10x 5	1.92	4.26	45.0704												10x 7	2.73	4.44	61.4865
										10x 3	0.58	6.61	8.77458					1.94667	4.06333	48.7879												10x 8	2.71	3.07	88.2736
										10x 4	0.97	6.88	14.0988																			10x 1	0.56	1.31	42.7481
										10x 5	0.67	7.38	9.07859					Lectin	CD31	Ratio												10x 2	0.58	1.21	47.9339
											0.770769	4.23385	20.1089			#6027	10x 2	2.48	6.54	37.9205													1.431	2.055	62.6363
																220708	10x 3	1.48	3.33	44.4444
																	10x 4	0.67	1.88	35.6383
																	10x 5	2.17	3.79	57.2559
																	10x 6	1.31	6.9	18.9855
																	10x 7	1.47	3.6	40.8333
																		1.59667	4.34	39.1797
																		Lectin	CD31	Ratio
																#6028	10x 1	2.47	2.83	87.2792
																220708	10x 2	1.61	2.16	74.537
																	10x 3	1.87	3.35	55.8209
																	10x 4	2.22	3.43	64.723
																	10x 5	2.07	3.87	53.4884
																	10x 6	3.98	4.75	83.7895
																		2.37	3.39833	69.9397
																		Lectin	CD31	Ratio
																#6092	10x 1	0.93	1.62	57.4074
																220927	10x 2	0.98	1.48	66.2162
																	10x 3	1.67	2.52	66.2698
																		1.19333	1.87333	63.2978
																		Lectin	CD31	Ratio
																#5519	10 x 4	1.39	2.11	65.8768
																220210	10x 5	1.99	3.34	59.5808
																	10x 6	0.77	1.54	50
																	10x 7	0.9	1	90
																	10x 9	1.02	2.75	37.0909
																	10x 11	0.82	1.12	73.2143
																231215	10x 1	1.15	3.9	29.4872
																	10x 2	1.29	4.25	30.3529
																	10x 3	0.9	3.05	29.5082
																	10x 4	1.96	4.47	43.8479
																	10x 5	4.08	6.78	60.177
																	10x 6	3.57	7.98	44.7368
																		1.65333	3.52417	51.1561
																		Lectin	CD31	Ratio
																#6092	10x 1	0.93	1.62	57.4074
																220927	10x 2	0.98	1.48	66.2162
																	10x 3	1.67	2.52	66.2698
																231215	10x 1	1.48	3.87	38.2429
																	10x 2	3.19	4.8	66.4583
																	10x 3	2.81	6.55	42.9008
																	10x 4	2.03	6.05	33.5537
																	10x 5	1.82	7.01	25.9629
																	10x 6	2.14	5.34	40.0749
																	10x 7	1.8	3.48	51.7241
																	10x 8	0.82	2.84	28.8732
																	10x 9	1.51	5.13	29.4347
																	10x 10	2.96	9.24	32.0346
																		1.85692	4.61	44.5503
