# Supplementary material for: Selective tubulin-binding drugs induce pericyte phenotype switching and anti-cancer immunity
Source: EMBO Mol Med. 2025 Mar 26;17(5):1071–100. doi: 10.1038/s44321-025-00222-6 (PMC12081767; doi:10.1038/s44321-025-00222-6)
Supplement: Supplementary file 6 — Source data Fig. 4 [file 44321_2025_222_MOESM6_ESM.zip › For EMM submission/Figure 4E/Quantification of Tumor Encapsulation long term.xlsx]

## Sheet: FINAL DATA
Tumour Capsule Quantification
Group	Animal #	Tumour (#)	Positive Capsule Tumours (#)	Encapsulated Tumour (%)				Group	Average Tumour (#)	Average Encapsulated Tumour (%)
Untreated	5151	3	3	100				Untreated	3.375	79.1667
	5153	1	1	100				Eribulin	6.4	69.4343
	5155	3	2	66.6667				CA4	6	76.6667
	5157	4	2	50				DC101	4.4	15.7143
	5158	6	4	66.6667
	5378	2	2	100
	5403	4	4	100				Parameters
	5404	4	2	50				>50% capsule +ve
Eribulin (250 ug/kg)	5516	11	8	72.7273				<50% capsule -ve
	5519	5	4	80
	5523	9	7	77.7778
	5524	4	2	50
	6026	3	2	66.6667
CA4 (1.5 mg/kg)	5832	6	5	83.3333
	5837	3	2	66.6667
	5849	6	5	83.3333
	5850	6	5	83.3333
	5852	9	6	66.6667
DC101 (15 mg/kg)	5746	4	1	25
	5750	4	1	25
	5751	7	2	28.5714
	5755	2	0	0
	5756	5	0	0
