# Supplementary material for: Selective tubulin-binding drugs induce pericyte phenotype switching and anti-cancer immunity
Source: EMBO Mol Med. 2025 Mar 26;17(5):1071–100. doi: 10.1038/s44321-025-00222-6 (PMC12081767; doi:10.1038/s44321-025-00222-6)
Supplement: Supplementary file 7 — Source data Fig. 5 [file 44321_2025_222_MOESM7_ESM.zip]

Archive with 28 entries (23 files):
- For EMM submission/Figure 5B/
- For EMM submission/Figure 5B/AT3_CA4.tif
- For EMM submission/Figure 5B/AT3_Eribulin.tif
- For EMM submission/Figure 5B/AT3_Paclitaxel.tif
- For EMM submission/Figure 5B/AT3_Untreated.tif
- For EMM submission/Figure 5B/AT3_Vinorelbine.tif
- For EMM submission/Figure 5C/
- For EMM submission/Figure 5C/AT3_CA4.tif
- For EMM submission/Figure 5C/AT3_Eribulin.tif
- For EMM submission/Figure 5C/AT3_Paclitaxel.tif
- For EMM submission/Figure 5C/AT3_Untreated.tif
- For EMM submission/Figure 5C/AT3_Vinorelbine.tif
- For EMM submission/Figure 5D/
- For EMM submission/Figure 5D/AT3_CA4.tif
- For EMM submission/Figure 5D/AT3_Eribulin.tif
- For EMM submission/Figure 5D/AT3_Paclitaxel.tif
- For EMM submission/Figure 5D/AT3_Untreated.tif
- For EMM submission/Figure 5D/AT3_Vinorelbine.tif
- For EMM submission/Figure 5E/
- For EMM submission/Figure 5E/AT3 Quantification  pMLC, NG2 .xlsx
- For EMM submission/Figure 5E/AT3 Quantification ACTG2.xlsx
- For EMM submission/Figure 5E/Figure 5E - ACTG2.prism
- For EMM submission/Figure 5E/Figure 5E - pMLC.prism
- For EMM submission/Figure 5E/Figures 5E NG2.prism
- For EMM submission/Figure 5F/
- For EMM submission/Figure 5F/AT3 Quantification Lectin perfusion + CD31.xlsx
- For EMM submission/Figure 5F/Figure 5F - CD31 surface area.prism
- For EMM submission/Figure 5F/Figure 5F - Lectin-Perfusion.prism
