# Supplementary material for: Selective tubulin-binding drugs induce pericyte phenotype switching and anti-cancer immunity
Source: EMBO Mol Med. 2025 Mar 26;17(5):1071–100. doi: 10.1038/s44321-025-00222-6 (PMC12081767; doi:10.1038/s44321-025-00222-6)
Supplement: Supplementary file 7 — Source data Fig. 5 [file 44321_2025_222_MOESM7_ESM.zip › For EMM submission/Figure 5E/AT3 Quantification pMLC, NG2 .xlsx]

## Sheet: NG2, pMLC
AT3 All Treatments
NG2_pMLC
							pMLC
							Untreated		image	pMLC (%)	NG2 (%)	Overlayed	Ratio			Eribulin		image	pMLC (%)	NG2 (%)	Overlayed	Ratio			CA4		image	pMLC (%)	NG2 (%)	Overlayed	Ratio			Pac		image	pMLC (%)	NG2 (%)	Overlayed	Ratio			Vino		image	pMLC (%)	NG2 (%)	Overlayed	Ratio
							mice									mice									mice									mice									mice
							1	20 x	1	0.31	2.12	0.24	0.113208			5	20 x	1	0.92	2.27	0.88	0.387665			787	20 x	1	0.51	0.47	0.12	0.255319			672	20 x	1	0.33	2.09	0.25	0.119617			680	20 x	1	0.61	0.57	0.24	0.421053
								230724	2	0.46	3.84	0.4	0.104167				230724	2	3.18	4.24	2.89	0.681604					2	0.85	0.58	0.15	0.258621					2	0.27	1.26	0.18	0.142857					2	1.01	1.42	0.45	0.316901
	Summary								3	0.37	1.51	0.35	0.231788					3	0.4	2.49	0.39	0.156627					3	1.94	0.82	0.51	0.621951					3	0.55	1.06	0.31	0.292453					4	0.79	2.15	0.39	0.181395
			NG2 (%)	pMLC co-loc (%)	pMLC (%)				4	0.7	2.78	0.63	0.226619					4	1.42	3.32	1.26	0.379518					4	1.31	0.71	0.35	0.492958					4	0.65	1.41	0.44	0.312057					5	0.14	1.16	0.09	0.0775862
									5	0.73	1.98	0.67	0.338384					5	1.64	2.63	1.35	0.513308					5	0.59	0.5	0.13	0.26					5	0.94	1.61	0.52	0.322981					6	0.74	0.89	0.33	0.370787
									6	0.24	2.03	0.2	0.0985222					6	0.25	1.83	0.23	0.125683					6	0.28	0.87	0.19	0.218391					6	0.16	1.53	0.13	0.0849673					7	0.24	0.32	0.06	0.1875
	pMLC	Untreated	1.68734	15.9922	0.501869				7	1.33	2.42	1.11	0.458678					7	1.1	3.77	1.04	0.275862	(%)				7	0.31	0.26	0.06	0.230769	(%)				7	0	0.78	0	0					8	1.36	1.56	0.73	0.467949
		Eribulin	2.21837	31.083	1.00606				8	0.85	2.5	0.57	0.228						1.27286	2.93571		0.360038	36.0038					0.827143	0.601429		0.334001	33.4001				8	0.7	1.68	0.39	0.232143					9	1.26	2.77	0.89	0.3213
		CA4	1.32506	26.9965	0.986794				9	1.01	2.3	0.71	0.308696																							9	0.23	1.28	0.14	0.109375					10	0.29	2.67	0.13	0.0486891
		Pac	1.37861	14.1403	0.539896				10	0.19	2.04	0.13	0.0637255	(%)		6	20 x	1	1.03	1.93	0.32	0.165803			788	20 x	1	0.65	2.8	0.59	0.210714					10	0.3	3.32	0.11	0.0331325					11	0.44	1.4	0.27	0.192857
		Vino	1.87001	16.0613	0.81953					0.619	2.352		0.217179	21.7179				2	1.09	2.17	0.57	0.262673				230724	2	0.91	3.06	0.7	0.228758					11	0.1	2.06	0.03	0.0145631					12	0.65	2.1	0.35	0.166667
																		3	0.63	1.22	0.27	0.221311					3	0.53	3.09	0.48	0.15534					12	0.09	0.99	0.04	0.040404					13	1	1.92	0.61	0.317708
	pMLC tyr ampl						3	20 x	1	0.24	1.17	0.12	0.102564					4	1.15	1.27	0.48	0.377953					4	0.69	2.55	0.53	0.207843					13	0.2	1.83	0.04	0.0218579				20 x	1	0.34	5.39	0.28	0.0519481
									2	0	1.14	0	0					5	1.48	1.54	0.64	0.415584					5	0.36	1.34	0.15	0.11194	(%)				14	0.15	3.21	0.04	0.0124611	(%)			230724	2	1.09	4.18	0.82	0.196172
									3	0.04	0.95	0.02	0.0210526					6	2.06	2.05	0.85	0.414634						0.628	2.568		0.182919	18.2919					0.333571	1.72214		0.124205	12.4205				3	0.43	3.73	0.07	0.0187668
	Summary								4	0.3	1.09	0.11	0.100917					7	1.32	1.53	0.55	0.359477																							4	0	1.73	0	0
									5	0.84	1.53	0.49	0.320261					8	0.97	1.73	0.4	0.231214			789	20 x	1	0.36	1.12	0.18	0.160714			673	20 x	1	0.74	0.82	0.09	0.109756					5	0	2.24	0	0
	Group	ID	pMLC	NG2	Co-loc				6	0.48	0.92	0.12	0.130435					9	0.26	2.85	0.12	0.0421053					2	1.23	1.82	0.41	0.225275					2	0.34	0.21	0.03	0.142857					6	0.09	2.07	0.03	0.0144928
	Untreated	1	0.619	2.352	21.7179				7	1.47	1.22	0.4	0.327869					10	0.22	1.58	0.11	0.0696203					3	2.69	1.81	1.06	0.585635					3	0.54	0.74	0.13	0.175676					7	0.29	2.96	0.16	0.0540541
		3	0.333158	1.25211	10.5623				8	0.26	1.23	0.15	0.121951					11	1	1.74	0.43	0.247126					4	1.89	1.41	0.66	0.468085					4	0.46	0.31	0.1	0.322581					8	0.45	4.57	0.38	0.083151
		648	0.6328	1.64	19.4517				9	1.22	1.32	0.38	0.287879					12	0.49	2.58	0.31	0.120155					5	0	0.75	0	0					5	0.98	0.78	0.34	0.435897					9	0.36	3.37	0.25	0.074184
		649	0.385385	1.18308	15.3388				10	0.04	1.77	0.02	0.0112994					13	0.42	0.87	0.22	0.252874					6	0.52	1.29	0.22	0.170543					6	0.64	0.84	0.23	0.27381					10	1.08	4.24	0.9	0.212264
		650	0.539	2.0095	12.8905				11	0	0.74	0	0					14	0.26	1.06	0.13	0.122642					7	0.57	1.46	0.18	0.123288					7	0.84	0.45	0.2	0.444444					11	0.81	3.53	0.1	0.0283286
			0.501869	1.68734	15.9922				12	0.43	1.32	0.18	0.136364					15	2.71	3.48	1.45	0.416667					8	0.52	1.65	0.28	0.169697					8	0.65	0.66	0.19	0.287879					12	0.18	2.4	0.14	0.0583333
								20 x	1	0.33	1.6	0.17	0.10625				20 x	1	0.97	1.95	0.73	0.374359					9	0.25	1.02	0.08	0.0784314	(%)			20 x	1	0	1.59	0	0						0.56875	2.4725		0.16092
	Eribulin	5	1.27286	2.93571	36.0038			230724	2	0.11	1.31	0.07	0.0534351				230724	2	0.78	2.31	0.71	0.307359						0.892222	1.37		0.220185	22.0185			230724	2	0.04	2.67	0.002	0.000749064
		6	0.921154	2.18769	25.8415				3	0.1	1.27	0.09	0.0708661					3	1.83	3.67	1.72	0.468665														3	0	0.83	0	0			681	20 x	1	0.25	0.45	0.06	0.133333
		7	1.1495	2.446	29.8107				4	0.26	1.49	0.16	0.107383					4	0.4	3.24	0.37	0.114198			794	20 x	1	0.96	1.55	0.12	0.0774194					4	0.09	1.85	0.03	0.0162162					2	0.45	0.52	0.11	0.211538
		661	1.03211	1.89421	37.8059				5	0.08	1.41	0.05	0.035461					5	0.94	1.78	0.82	0.460674					2	0.28	1.54	0.02	0.012987					5	0.07	1.51	0.03	0.0198675					3	1.14	1.3	0.42	0.323077
		663	0.654706	1.62824	25.9532				6	0.02	0.97	0.02	0.0206186					6	1.12	2.87	0.94	0.327526					3	1.32	1.16	0.53	0.456897					6	0.06	2.39	0.06	0.0251046					4	1.07	0.74	0.23	0.310811
			1.00606	2.21837	31.083				7	0.11	1.34	0.07	0.0522388	(%)				7	1.19	2.75	0.98	0.356364					4	3.52	1.52	0.95	0.625					7	0.12	0.83	0.03	0.0361446					5	1.3	1.29	0.45	0.348837
										0.333158	1.25211		0.105623	10.5623				8	0.53	2.43	0.46	0.1893					5	1.33	0.97	0.5	0.515464					8	0.04	1.16	0.003	0.00258621					6	1.06	0.72	0.25	0.347222
	CA4	787	0.827143	0.601429	33.4001													9	0.63	2.12	0.56	0.264151					6	1.42	1.64	0.47	0.286585					9	0.05	1.13	0.03	0.0265487					7	1.5	1.51	0.42	0.278146
		788	0.628	2.568	18.2919		648	20 x	1	0.5	0.7	0.17	0.242857					10	0.21	2.64	0.21	0.0795455					8	0.3	1.06	0.11	0.103774					10	0	1.43	0	0					8	0.24	0.62	0.009	0.0145161
		789	0.892222	1.37	22.0185				2	1.32	1.8	0.65	0.361111					11	0.26	3.52	0.2	0.0568182	(%)				9	0.34	1.51	0.19	0.125828	(%)				11	0.1	0.43	0.01	0.0232558	(%)				9	1.44	1.21	0.32	0.264463
		794	1.18375	1.36875	27.5494				3	1.42	0.89	0.43	0.483146						0.921154	2.18769		0.258415	25.8415					1.18375	1.36875		0.275494	27.5494					0.303158	1.08579		0.123335	12.3335				10	1.71	2.22	0.63	0.283784
		ARC 3	1.40286	0.717143	33.7226				4	0.25	0.83	0.02	0.0240964																																11	0.23	1.53	0.11	0.0718954
			0.986794	1.32506	26.9965				5	0	0.56	0	0			7	20 x	1	0.35	2.29	0.24	0.104803			ARC 3	20 x	1	2.56	0.72	0.32	0.444444			674	20 x	1	2.01	2.73	0.59	0.216117					12	0.3	0.7	0.13	0.185714
									6	0	0.75	0	0					2	1.06	3.08	0.64	0.207792					2	1.54	0.48	0.22	0.458333					2	1.9	1.31	0.54	0.412214					13	0.69	0.86	0.17	0.197674
	Paclitaxel	672	0.333571	1.72214	12.4205				7	0.64	0.5	0.16	0.32					3	2.47	4.19	1.46	0.348449					3	0.39	0.6	0.12	0.2					3	0.77	3.33	0.39	0.117117				20 x	1	1.34	4.86	0.92	0.1893
		673	0.303158	1.08579	12.3335				8	0.18	0.96	0.03	0.03125					4	1.2	1.7	0.62	0.364706					6	1.63	1.07	0.54	0.504673					4	0	0.67	0	0				230724	2	0.31	2.76	0.27	0.0978261
		674	1.129	1.607	18.7853				9	0.98	1	0.41	0.41					5	2.26	2.5	0.91	0.364					7	2.87	0.97	0.54	0.556701					5	2.28	1	0.34	0.34					3	0.24	1.53	0.17	0.111111
		675	0.59875	1.28062	18.1769				10	0.49	0.8	0.07	0.0875					6	0	2.47	0.002	0.000809717					8	0.15	0.7	0.05	0.0714286					6	0.03	0.73	0.001	0.00136986					4	0.6	4.05	0.55	0.135802
		676	0.335	1.1975	8.98548				11	0.84	0.91	0.34	0.373626					7	0.72	1.95	0.42	0.215385					9	0.68	0.48	0.06	0.125	(%)				7	0.06	1.62	0.05	0.0308642					5	0.53	2.02	0.48	0.237624
			0.539896	1.37861	14.1403				12	0.15	0.35	0.04	0.114286					8	1.63	1.34	0.62	0.462687						1.40286	0.717143		0.337226	33.7226				8	2.06	1.29	0.58	0.449612					6	0.82	4.27	0.69	0.161593
									13	0.04	0.46	0	0					9	1.4	1.9	0.68	0.357895														9	1.3	1.73	0.33	0.190751					7	0.61	3.21	0.4	0.124611
	Vinorelbine	680	0.56875	2.4725	16.092				14	0.43	0.4	0.15	0.375					10	0.98	1.59	0.57	0.358491														10	0.88	1.66	0.2	0.120482	(%)				8	0.88	2.76	0.71	0.257246
		681	0.751739	1.88043	19.3042			20 x	1	0.2	1.75	0.16	0.0914286					12	2.17	2.16	1.06	0.490741															1.129	1.607		0.187853	18.7853				9	0	1.13	0	0
		682	0.635833	0.670833	13.7647			230724	2	0.88	2.77	0.57	0.205776					13	0.71	0.94	0.27	0.287234																							10	0.58	2.99	0.46	0.153846
		683	1.17364	1.89091	15.2259				3	2.01	3.96	1.72	0.434343				20 x	1	1.86	3.47	1.71	0.492795												675	20 x	2	0.11	1.33	0.03	0.0225564						0.751739	1.88043		0.193042
		1340	0.967692	2.43538	15.9196				4	0.43	1.7	0.15	0.0882353					2	1.52	2.78	1.15	0.413669														3	0.23	1.11	0.11	0.0990991
			0.81953	1.87001	16.0613				5	1.53	4.08	1.3	0.318627					3	1.57	3.39	1.41	0.415929														4	0.2	0.62	0.09	0.145161			682	20 x	1	0.18	0.41	0.01	0.0243902
									6	1.33	3.51	1.07	0.304843					4	0.85	2.55	0.8	0.313725														5	2.11	0.41	0.22	0.536585					2	0.15	0.34	0.006	0.0176471
									7	0.53	2.24	0.08	0.0357143					5	0.55	2.39	0.52	0.217573														6	0.46	0.64	0.19	0.296875					3	0.86	0.24	0.01	0.0416667
									8	0.19	1.97	0.18	0.0913706					6	0.54	2.36	0.49	0.207627														8	0.9	1.76	0.39	0.221591					4	0.8	0.6	0.09	0.15
									9	0.66	1.88	0.49	0.260638					7	0.75	3.41	0.75	0.219941														9	0	0.72	0	0					5	1.45	0.66	0.25	0.378788
									10	0.27	2.54	0.18	0.0708661					8	0.4	2.46	0.29	0.117886	(%)													10	1.42	1.49	0.39	0.261745					6	1.5	0.79	0.25	0.316456
									11	0.55	3.69	0.51	0.138211	(%)					1.1495	2.446		0.298107	29.8107													11	0.39	1.54	0.2	0.12987					7	0.71	0.98	0.11	0.112245
										0.6328	1.64		0.194517	19.4517																						12	1.17	1.48	0.46	0.310811					8	0.83	0.72	0.17	0.236111
																661	20 x	1	1.75	0.59	0.43	0.728814														13	0.5	1.1	0.27	0.245455					9	1.05	1.2	0.43	0.358333
							649	20 x	1	0.84	0.43	0.14	0.325581					2	0.76	0.37	0.19	0.513514														14	0.51	1.28	0.29	0.226562					10	0.1	0.62	0.01	0.016129
									2	0	1.16	0	0					3	0.7	0.4	0.2	0.5														15	0.07	1.34	0.02	0.0149254					11	0	0.69	0	0
									3	0.59	0.59	0.11	0.186441					4	0.35	0.8	0.12	0.15														16	0.32	1.74	0.17	0.0977011					12	0	0.8	0	0
									4	0.64	0.77	0.18	0.233766					5	0.25	0.23	0.04	0.173913														17	0.57	1.92	0.25	0.130208						0.635833	0.670833		0.137647
									5	0.78	0.88	0.18	0.204545					6	2.3	0.62	0.38	0.612903														18	0.62	2.01	0.34	0.169154	(%)
									6	1.22	1.54	0.96	0.623377					7	0.55	0.41	0.1	0.243902															0.59875	1.28062		0.181769	18.1769		683	20 x	1	3.53	2.99	1.21	0.404682
									7	0.47	0.89	0.23	0.258427					8	1.47	0.44	0.36	0.818182																							2	0	1.87	0	0
								20 x	1	0.08	1.57	0.04	0.0254777					9	1.17	0.59	0.33	0.559322												676	20 x	1	0.7	1.27	0.23	0.181102					3	1.19	2.19	0.65	0.296804
								230724	2	0.21	1.8	0.16	0.0888889				20 x	1	1.53	2.85	1.41	0.494737														2	1.18	0.72	0.29	0.402778					4	0.47	1.45	0.18	0.124138
									3	0	1.14	0	0				230724	2	0.91	2.67	0.84	0.314607														3	0	0.52	0	0					5	0.27	1.77	0.11	0.0621469
									4	0.12	1.28	0.05	0.0390625					3	1.96	3.47	1.73	0.498559														4	0.03	1.04	0.004	0.00384615					6	0.86	2.53	0.38	0.150198
									5	0.06	2.36	0.02	0.00847458					4	0.37	4.03	0.31	0.0769231														5	0.21	1.06	0.05	0.0471698					7	1.34	1.76	0.47	0.267045
									6	0	0.97	0	0	(%)				5	0	1.85	0	0														6	0.14	1.5	0.06	0.04					8	4.67	2.02	0.57	0.282178
										0.385385	1.18308		0.153388	15.3388				6	0.14	2.9	0.12	0.0413793														7	0.39	1.97	0.08	0.0406091					9	0.39	1.1	0.08	0.0727273
																		7	1.51	4.38	1.39	0.317352														8	0.03	1.5	0.005	0.00333333	(%)				10	0.19	2.01	0.03	0.0149254
							650	20 x	1	0	1.38	0	0					8	1.63	3.48	1.53	0.439655															0.335	1.1975		0.0898548	8.98548				11	0	1.11	0	0
									2	0.54	1.18	0.23	0.194915					9	0.74	2.72	0.7	0.257353																								1.17364	1.89091		0.152259
									3	0.13	1.02	0.07	0.0686275					10	1.52	3.19	1.41	0.442006	(%)
									4	0.02	1.6	0.007	0.004375						1.03211	1.89421		0.378059	37.8059																				1340	20 x	1	0.32	2.18	0.15	0.0688073
									5	0	1.16	0	0																																2	3.4	4.17	1.76	0.422062
									6	0.31	1.14	0.08	0.0701754			663	20 x	1	0.46	1.04	0.2	0.192308																							4	0.7	1.32	0.26	0.19697
									7	1.81	2.62	0.94	0.358779					2	0.52	1.81	0.17	0.0939227																							5	1.27	2.4	0.79	0.329167
									8	0	1.55	0	0					3	0.3	0.6	0.06	0.1																							6	0.89	2.79	0.58	0.207885
									9	0	1.64	0	0					5	0.42	0.7	0.15	0.214286																							7	0.86	2.44	0.39	0.159836
									10	0	1.58	0	0					6	0.28	1.39	0.2	0.143885																							8	0.82	1.92	0.37	0.192708
									11	0.19	1.13	0.07	0.0619469					7	0.82	0.88	0.45	0.511364																							9	1.55	2.82	0.59	0.20922
								20 x	1	1.32	1.85	0.66	0.356757					8	0.41	0.91	0.15	0.164835																							10	0.87	2.85	0.31	0.108772
								230724	2	0.89	2.67	0.67	0.250936					9	1.57	1.04	0.52	0.5																							11	0.12	1.4	0.07	0.05
									3	0.68	2.42	0.39	0.161157					10	0.18	0.73	0.09	0.123288																							12	0.13	2.36	0.0004	0.000169492
									4	0.63	2.38	0.42	0.176471				20 x	1	0.89	2.44	0.8	0.327869																							13	0.28	2.03	0.02	0.00985222
									5	0.24	3.31	0.19	0.0574018				230724	2	0.64	1.56	0.58	0.371795																							14	1.37	2.98	0.34	0.114094
									6	1.54	3.54	1.35	0.381356					3	1.37	3.04	1.3	0.427632																								0.967692	2.43538		0.159196
									7	2.2	3.13	1.17	0.373802					4	0.71	2.41	0.63	0.261411
									8	0.16	2.26	0.07	0.0309735					5	0.64	1.93	0.54	0.279793
									9	0.12	2.63	0.08	0.0304183	(%)				6	0.33	1.66	0.32	0.192771
										0.539	2.0095		0.128905	12.8905				7	0.31	2.38	0.28	0.117647
																		8	1.28	3.16	1.23	0.389241	(%)
																			0.654706	1.62824		0.259532	25.9532
[truncated: 1 more columns]
