# Supplementary material for: Selective tubulin-binding drugs induce pericyte phenotype switching and anti-cancer immunity
Source: EMBO Mol Med. 2025 Mar 26;17(5):1071–100. doi: 10.1038/s44321-025-00222-6 (PMC12081767; doi:10.1038/s44321-025-00222-6)
Supplement: Supplementary file 7 — Source data Fig. 5 [file 44321_2025_222_MOESM7_ESM.zip › For EMM submission/Figure 5E/AT3 Quantification ACTG2.xlsx]

## Sheet: ACTG2 + NG2
	AT3 All Treatments
	ACTG2, NG2
										TRITC	FITC								TRITC	FITC								TRITC	FITC								TRITC	FITC								TRITC	FITC
										8000	14000								8000	14000								8000	14000								8000	14000					2 mg/kg			8000	14000
							Untreated			ACTG2 (%)	NG2 (%)	Overlayed	Ratio			Eribulin			ACTG2 (%)	NG2 (%)	Overlayed	Ratio			Paclitaxel			ACTG2 (%)	NG2 (%)	Overlayed	Ratio			Vinorelbine			ACTG2 (%)	NG2 (%)	Overlayed	Ratio			CA4			ACTG2 (%)	NG2 (%)	Overlayed	Ratio
							Ms									ms									ms									ms									ms
			14000				1	20 x	1	0.67	3.39	0.42	12.3894			5	20 x	1	0.67	2.02	0.63	31.1881			672	20 x	1	0.65	1.63	0.34	20.8589			680	20 x	1	0	1.18	0	0			787	20 x	1	0.66	3.43	0.62	18.0758
			8000						2	0.2	2.25	0.16	7.11111					2	0.66	1.51	0.63	41.7219					2	0.44	1.98	0.44	22.2222					2	0.13	1.65	0.07	4.24242					2	0.56	3.19	0.34	10.6583
									3	0.1	1.66	0.05	3.01205					3	0.49	1.2	0.46	38.3333					3	1.19	3.22	1.16	36.0248					3	0.43	2.54	0.24	9.44882					3	0.26	2.76	0.24	8.69565
	Summary								4	0.01	2.54	0.007	0.275591					4	0.18	1.89	0.18	9.52381					4	0.18	2.11	0.14	6.63507					4	0.12	1.91	0.08	4.18848					4	1.11	3.12	0.94	30.1282
									5	0.77	3.42	0.45	13.1579					5	0.18	1.98	0.17	8.58586					5	0.32	2.9	0.19	6.55172					5	0	0.74	0	0					5	0.52	2.3	0.32	13.913
	Group	ACTG2	NG2	Co-localisation					6	0.55	3.02	0.34	11.2583					6	0.1	1.38	0.09	6.52174					6	0.15	1.63	0.04	2.45399					6	0.02	0.74	0.02	2.7027					6	0.11	1.36	0.07	5.14706
	Untreated	0.26	1.75	7.53					7	0.44	2.04	0.37	18.1373					7	0.24	1.26	0.23	18.254					7	0.96	3.77	0.88	23.3422					7	0	0.35	0	0						0.536667	2.69333		14.4363
	Eribulin	0.32	1.25	13.12					8	0.5	2.07	0.43	20.7729					8	0.69	1.09	0.59	54.1284					8	0.08	1.78	0.08	4.49438					8	0.61	2.28	0.35	15.3509
	Paclitaxel	0.17	1.46	7.06					9	0.13	1.72	0.11	6.39535					9	0.08	1.73	0.08	4.62428					9	0.25	1.86	0.23	12.3656					9	0.05	1.37	0.01	0.729927			788	20x	1	0.1	0.54	0.02	3.7037
	Vinorelbine	0.29	1.85	7.05					10	0.11	1.33	0.06	4.51128					10	0	0.85	0	0					10	0.24	2.33	0.23	9.87124					10	0.74	1.24	0.41	33.0645					2	0.53	2.14	0.33	15.4206
	CA4	0.4	2.08	12.04					11	0.39	1.47	0.36	24.4898					1	0.38	0.6	0.18	30					11	0.48	1.9	0.39	20.5263					11	0	1.29	0	0					3	0.23	1.41	0.2	14.1844
									12	0.31	1.23	0.21	17.0732					2	0.13	0.39	0.02	5.12821					12	0.29	1.84	0.23	12.5					1	0	0.75	0	0					4	0.29	1.85	0.26	14.0541
Group	Animal ID	ACTG2	NG2	Co-loc					13	0.1	1.88	0.06	3.19149					3	0.65	0.55	0.1	18.1818					13	0.13	3.14	0.09	2.86624					2	0.44	0.29	0.0004	0.137931					5	0.08	1.85	0.08	4.32432
Untreated	1	0.204545	1.56045	6.69597					14	0.13	1.61	0.06	3.72671					4	0.3	0.5	0.08	16					14	0.11	2.03	0.04	1.97044					3	0.61	2.25	0.47	20.8889					6	0.24	1.55	0.23	14.8387
	3	0.35	1.66667	9.45611					1	0	0.35	0	0					5	0.27	0.58	0.07	12.069					1	0	0.78	0	0					4	0.06	0.6	0.004	0.666667					7	0.38	2.15	0.22	10.2326
	648	0.257944	1.84389	6.30229					3	0	0.58	0	0					6	0.67	1.21	0.18	14.876					2	0	1.06	0	0					5	0	0.42	0	0					8	0.17	1.63	0.16	9.81595
	649	0.238125	1.68563	8.98293					4	0.01	0.59	0.003	0.508475					7	0.02	0.36	0.003	0.833333					3	0.37	0.93	0.18	19.3548					6	0.32	1.36	0.05	3.67647						0.2525	1.64		10.8218
	650	0.241111	1.96944	6.19278					5	0.03	0.27	0.001	0.37037						0.335882	1.12353		18.2335					4	0.22	0.49	0.02	4.08163					7	0.86	1.12	0.1	8.92857
		0.258345	1.74522	7.52602					6	0.05	0.86	0.008	0.930233														5	0	0.5	0	0					8	0.3	2.41	0.22	9.12863			789	20x	1	0.09	3.08	0.02	0.649351
									8	0	0.79	0	0			6	20 x	1	0.11	0.94	0.1	10.6383					6	0	0.56	0	0					9	0.26	1.56	0.12	7.69231					2	0	2.73	0	0
Eribulin	5	0.335882	1.12353	18.2335					9	0	1.01	0	0					2	0.27	1.76	0.26	14.7727					7	0.14	2	0.08	4					10	0.24	0.62	0.06	9.67742					3	0.34	1.6	0.08	5
250 ugkg	6	0.245714	0.999524	11.2086					10	0	0.25	0	0					3	0.1	1	0.1	10					8	0.23	0.9	0.15	16.6667					11	0	0.44	0	0					4	0.29	1.83	0.12	6.55738
	7	0.402	1.6584	13.5901						0.204545	1.56045		6.69597					4	0.5	1.96	0.47	23.9796					9	0.26	0.36	0.04	11.1111						0.235909	1.23227		5.93294					5	0.92	4.24	0.04	0.943396
	661	0.312917	1.37375	12.9923														5	0.11	1.39	0.1	7.19424					11	0.1	1.12	0.009	0.803571														6	0.28	2.57	0.09	3.50195
	663	0.2915	1.0955	9.56119			3	20 x	1	0.24	1.12	0.21	18.75					6	0	0.75	0	0					12	0.05	0.63	0.008	1.26984			681	20 x	1	0.03	1.12	0.03	2.67857					7	0.17	2.16	0.15	6.94444
		0.317603	1.25014	13.1171					2	0.65	2.7	0.46	17.037					7	0.28	2.53	0.26	10.2767					14	0.18	1.74	0.11	6.32184					2	0.08	1.4	0.06	4.28571					8	0.47	2.21	0.41	18.552
									3	1.53	4.39	1.4	31.8907					1	0.04	0.56	0.006	1.07143					15	0	1.24	0	0					3	0	1.68	0	0					9	0.05	2.37	0.01	0.421941
Paclitaxel	672	0.274483	1.60655	10.238					4	0.43	2.75	0.4	14.5455					2	0	0.71	0	0					16	0.88	1.19	0.59	49.5798					4	0.27	2.02	0.18	8.91089					10	0.25	2.42	0.16	6.61157
250 ugkg	673	0.190952	1.51286	8.20646					5	0.05	1.61	0.03	1.86335					3	0.02	0.71	0.0002	0.028169					17	0.06	0.97	0.01	1.03093					5	0.03	1.47	0.03	2.04082					11	0.92	2	0.8	40
	674	0.180435	1.8513	6.34446					6	0.22	2.14	0.17	7.94393					4	0.28	1	0.13	13						0.274483	1.60655		10.238					6	1.39	4.57	1.12	24.5077						0.343636	2.47364		8.10746
	675	0.11	1.515	3.56949					7	0.29	1.65	0.23	13.9394					5	0.36	0.63	0.07	11.1111														7	1.21	4.33	1.03	23.7875
	676	0.117895	0.831579	6.95684					8	0.09	2.05	0.04	1.95122					6	0.17	1.1	0.09	8.18182			673	20 x	1	0.39	1.91	0.38	19.8953					8	0.02	0.47	0.01	2.12766
		0.174753	1.46346	7.06306					9	0.08	2.46	0.07	2.84553					7	0.16	0.75	0.04	5.33333					2	0.12	1.18	0.09	7.62712					9	0.07	1.06	0.03	2.83019			ARC 3	20x	1	0.1	0.84	0.07	8.33333
									10	0.24	1.81	0.19	10.4972					8	0.11	0.67	0.04	5.97015					3	0.13	2.61	0.12	4.5977					10	0.13	2.37	0.13	5.48523					2	0.57	1.78	0.45	25.2809
Vinorelbine	680	0.235909	1.23227	5.93294					1	0.23	1.32	0.04	3.0303					9	1.28	0.88	0.5	56.8182					4	0.05	2.54	0.04	1.5748					11	0.16	1.84	0.16	8.69565					3	0.3	0.71	0.04	5.6338
250 ugkg	681	0.302759	1.63034	8.34627					2	0.66	0.61	0.05	8.19672					10	0.52	1.11	0.1	9.00901					5	0.14	0.95	0.09	9.47368					12	0.24	2.21	0.24	10.8597					4	0.12	0.98	0.05	5.10204
	682	0.265478	2.10913	6.16285					3	1.3	1.54	0.19	12.3377					11	0.5	0.97	0.19	19.5876					6	0	1.17	0	0					13	0.2	1.81	0.14	7.73481					5	0.1	0.85	0.09	10.5882
	683	0.385455	2.41136	7.32512					4	0.12	0.42	0.0009	0.214286					12	0.12	0.91	0.02	2.1978					7	0.25	2.3	0.08	3.47826					14	0.02	0.55	0.01	1.81818					6	0.28	0.87	0.24	27.5862
	1340	0.262273	1.86227	7.47163					5	0.17	1.33	0.11	8.27068					13	0.1	0.27	0.05	18.5185					8	0	1.04	0	0					1	0.49	1.22	0.15	12.2951					7	0	0.78	0	0
		0.290375	1.84908	7.04776					6	0	0.75	0	0					14	0.13	0.39	0.03	7.69231					9	0.23	1.75	0.16	9.14286					2	1.81	0.86	0.28	32.5581					8	0.1	0.85	0.05	5.88235
									7	0.39	0.72	0.12	16.6667						0.245714	0.999524		11.2086					10	0.54	1.1	0.5	45.4545					3	0.08	1.05	0.0002	0.0190476					9	0.23	1.17	0.15	12.8205
CA4	787	0.536667	2.69333	14.4363					8	0.47	2.95	0.29	9.83051														11	0.36	1.43	0.01	0.699301					4	0	0.65	0	0					1	0.2	2.01	0.02	0.995025
2 mgkg	788	0.2525	1.64	10.8218					9	0.16	0.65	0.12	18.4615			7	20 x	1	0	1.81	0	0					1	0	0.56	0	0					5	0.78	2.14	0.43	20.0935					2	0.11	1.73	0.1	5.78035
	789	0.343636	2.47364	8.10746					10	0.03	0.98	0.003	0.306122					2	0.81	1.91	0.65	34.0314					2	0	0.68	0	0					6	0.09	2.49	0.04	1.60643					3	1.12	1.93	0.66	34.1969
	ARC 3	0.473846	1.52115	14.7884					11	0	1.05	0	0					3	0.09	0.71	0.08	11.2676					3	0.07	1.26	0.006	0.47619					7	0.7	0.42	0.19	45.2381					4	0.36	1.67	0.27	16.1677
		0.401662	2.08203	12.0385						0.35	1.66667		9.45611					4	0.88	2.78	0.76	27.3381					4	0	1.02	0	0					9	0	0.94	0	0					5	0.4	2.67	0.3	11.236
																		5	0.31	1.22	0.26	21.3115					5	0.31	1.16	0.11	9.48276					10	0.22	2.02	0.04	1.9802					6	0.91	2.22	0.47	21.1712
							648	20 x	1	0	1.8	0	0					6	0.08	1.15	0.05	4.34783					6	0.1	2.88	0.08	2.77778					11	0	2.18	0	0					7	1.29	3.05	0.58	19.0164
									2	0.15	2.92	0.08	2.73973					7	0.06	1.02	0.06	5.88235					7	0.14	1.92	0.07	3.64583					12	0	1.9	0	0					8	0.98	1.48	0.38	25.6757
									3	0.18	2.59	0.1	3.861					8	0.1	1.18	0.08	6.77966					9	0.64	1.84	0.5	27.1739					13	0.48	1.05	0.15	14.2857					9	0.75	1.38	0.34	24.6377
									4	1.3	3.95	1.05	26.5823					9	0.06	1.07	0.03	2.80374					10	0.2	1.43	0.15	10.4895					14	0	0.78	0	0					1	0.65	1.45	0.28	19.3103
									5	0.49	2.71	0.37	13.6531					10	1.19	3.52	1.1	31.25					11	0.34	1.04	0.17	16.3462					15	0.1	1.23	0.05	4.06504					2	0.77	1.47	0.37	25.1701
									6	0	2.91	0	0					11	1.36	2.21	1.2	54.2986						0.190952	1.51286		8.20646					16	0.18	1.45	0.06	4.13793					3	0.2	1.61	0.02	1.24224
									7	0.05	1.91	0.03	1.57068					12	0.78	3.05	0.71	23.2787															0.302759	1.63034		8.34627					4	0.83	2.18	0.59	27.0642
									1	0	1.29	0	0					13	0.61	1.65	0.28	16.9697																							5	0.35	2.26	0.24	10.6195
									2	0	0.91	0	0					14	0.75	4.32	0.59	13.6574			674	20 x	1	0.68	4.14	0.66	15.942			682	20 x	1	0.42	2.46	0.3	12.1951					6	0.21	0.92	0.08	8.69565
									4	0.28	0.61	0.06	9.83607					15	0.05	2.27	0.03	1.32159					2	0.03	1.81	0.03	1.65746				New	2	0.54	4.82	0.13	2.6971					7	0.23	1.1	0.12	10.9091
									5	0	1.27	0	0					1	0.9	2.96	0.49	16.5541					3	0.11	1.98	0.11	5.55556					3	0.27	4.83	0.17	3.51967					8	1.16	1.59	0.34	21.3836
									6	0.003	1.2	0	0					2	0.08	0.7	0.02	2.85714					4	0.13	3.21	0.13	4.04984					4	0.06	2.19	0.03	1.36986						0.473846	1.52115		14.7884
									7	0	0.91	0	0					3	0.08	0.67	0.05	7.46269					5	0.33	3.13	0.33	10.5431					5	0.21	2.3	0.14	6.08696
									8	0	0.71	0	0					4	0.05	0.58	0.02	3.44828					6	0.13	2.31	0.05	2.1645					6	1.81	4	1.68	42
									9	0.36	0.55	0.04	7.27273					5	0.03	0.5	0.01	2					7	0.22	2.73	0.21	7.69231					7	0	1.68	0	0
									10	1.43	2.95	1.01	34.2373					6	1.24	2.19	0.61	27.8539					8	0.27	3.72	0.19	5.10753					8	0.09	1.41	0.03	2.12766
									11	0.32	3.01	0.26	8.63787					7	0.4	1.88	0.27	14.3617					9	0.15	2.1	0.13	6.19048					9	0.12	3.31	0.08	2.41692
									12	0.08	0.99	0.05	5.05051					8	0.1	0.68	0.06	8.82353					10	0.17	2.19	0.16	7.30594					10	0.53	3.45	0.35	10.1449
										0.257944	1.84389		6.30229					9	0	0.89	0	0					11	0.14	3.78	0.11	2.91005					11	0.07	1.71	0.02	1.16959
																		10	0.04	0.54	0.01	1.85185					1	0	0.8	0	0					1	0.006	1.38	0	0
							649	20 x	1	0.35	1.77	0.27	15.2542						0.402	1.6584		13.5901					2	0	1.02	0	0					2	0.03	1.36	0.01	0.735294
									2	0.52	3.15	0.21	6.66667														3	0.6	0.89	0.27	30.3371					3	0.42	2.87	0.13	4.52962
									3	0.16	2.43	0.05	2.05761			661	20 x	1	0.31	1.38	0.26	18.8406					4	0.27	1.41	0.12	8.51064					4	0.91	2.24	0.54	24.1071
									4	0.14	1.81	0.08	4.41989					2	0.37	2.06	0.37	17.9612					5	0.13	0.88	0.002	0.227273					5	0.03	0.75	0.01	1.33333
									5	0.78	2.51	0.75	29.8805					3	0.33	2.27	0.33	14.5374					6	0	0.77	0	0					6	0.31	1.42	0.14	9.85915
									6	0.39	2.81	0.28	9.96441					4	0.67	1.66	0.62	37.3494					7	0.31	1.05	0.09	8.57143					7	0.07	0.89	0.02	2.24719
									7	0.34	2.16	0.23	10.6481					5	0.3	2.45	0.29	11.8367					8	0	1.65	0	0					8	0.02	1.74	0.02	1.14943
									8	0.29	2.14	0.11	5.14019					6	0.39	3.47	0.32	9.2219					9	0.31	0.82	0.09	10.9756					9	0	1.52	0	0
									9	0.18	1.92	0.18	9.375					7	0.21	2.16	0.19	8.7963					10	0	1.35	0	0					11	0.04	0.59	0.02	3.38983
									1	0.23	1.48	0.22	14.8649					8	1.07	2.77	1.01	36.4621					11	0.17	0.33	0.06	18.1818					12	0.15	0.75	0.08	10.6667
									2	0	0.91	0	0					9	0.54	1.75	0.45	25.7143					12	0	0.51	0	0					13	0	0.84	0	0
									3	0.14	1.07	0.14	13.0841					10	0.52	1.04	0.51	49.0385						0.180435	1.8513		6.34446						0.265478	2.10913		6.16285
									5	0.01	0.37	0.0002	0.0540541					1	0.68	1.22	0.21	17.2131
									6	0.17	1.36	0.15	11.0294					2	0.19	0.75	0.13	17.3333			675	20 x	1	0	1.54	0	0
									7	0.07	0.74	0.04	5.40541					3	0.24	0.86	0.008	0.930233					2	0.02	0.68	0.01	1.47059			683	20 x	1	0.17	3.04	0.08	2.63158
									8	0.04	0.34	0.02	5.88235					4	0	0.16	0	0					3	0.07	0.92	0.06	6.52174					2	0.2	2.64	0.12	4.54545
										0.238125	1.68563		8.98293					5	0.1	1.32	0.06	4.54545					4	0.1	2.1	0.06	2.85714					3	0	0.66	0	0
																		6	0.08	0.59	0.01	1.69492					5	0.35	3.05	0.27	8.85246					4	0	1.43	0	0
							650	20 x	1	0	1.23	0	0					7	0.02	0.83	0.0001	0.0120482					6	0.08	2.01	0.05	2.48756					5	0.14	2.36	0.07	2.9661
									2	0.87	3.52	0.71	20.1705					8	0.38	2.14	0.12	5.60748					7	0	0.74	0	0					6	0	2.11	0	0
									3	0.37	1.65	0.1	6.06061					9	0	0.39	0	0					8	0.03	1.96	0.01	0.510204					7	0.06	2.92	0.03	1.0274
									4	0.01	3.69	0.01	0.271003					10	0.34	0.51	0.01	1.96078					9	0	0.94	0	0					8	1.39	3.16	0.85	26.8987
									5	0	4.53	0	0					11	0.32	1.05	0.19	18.0952					10	0.19	2.86	0.16	5.59441					9	1.99	4.27	1.72	40.281
									6	0.23	2.2	0.21	9.54545					12	0.09	0.64	0.02	3.125					1	0.1	1.03	0.07	6.79612					10	1.85	3.11	0.69	22.1865
									7	0.78	3.6	0.52	14.4444					13	0	0.72	0	0					2	0	0.52	0	0					11	0.26	1.71	0.07	4.09357
									8	0	0.83	0	0					14	0.36	0.78	0.09	11.5385					3	0.35	0.81	0.14	17.284					1	0	2.19	0	0
									9	0	2.79	0	0						0.312917	1.37375		12.9923					4	0.21	2.1	0.09	4.28571					2	0.84	4.3	0.77	17.907
									11	0	0.94	0	0														5	0	1.68	0	0					3	0.02	1.76	0.02	1.13636
									1	0.18	1.01	0.13	12.8713			663	20 x	1	0	0.67	0	0					6	0.2	1.72	0.07	4.06977					4	0	2.38	0	0
									2	0.08	1.49	0.07	4.69799					2	0.13	1.48	0.12	8.10811					7	0	1.19	0	0					5	0.1	2.43	0.08	3.29218
									3	1.15	2.29	0.35	15.2838					3	0.38	2.22	0.35	15.7658					8	0.28	1.42	0.05	3.52113					6	0.5	3.86	0.37	9.58549
									4	0.67	0.64	0.18	28.125					4	0.04	1.11	0.04	3.6036						0.11	1.515		3.56949					7	0.27	2.08	0.11	5.28846
									5	0	1.86	0	0					5	0.57	1.28	0.43	33.5938														8	0.16	1.75	0.1	5.71429
									6	0	0.59	0	0					6	0	0.72	0	0			676	20 x	1	0.26	1.6	0.25	15.625					9	0.32	1.99	0.21	10.5528
									7	0	1.76	0	0					7	0	0.53	0	0					2	0.13	0.41	0.11	26.8293					11	0	0.93	0	0
									9	0	0.83	0	0					8	0.16	1.4	0.13	9.28571					3	0.1	0.48	0.06	12.5					12	0.21	1.97	0.06	3.04569
										0.241111	1.96944		6.19278					1	0.53	0.98	0.26	26.5306					4	0.27	1.64	0.24	14.6341						0.385455	2.41136		7.32512
																		2	0.11	0.86	0.04	4.65116					5	0.1	0.71	0.02	2.8169
																		3	0.18	1.37	0.1	7.29927					6	0.16	1.27	0.09	7.08661			1340	20 x	1	0.16	2.37	0.14	5.90717
																		4	0.19	0.79	0.004	0.506329					7	0.19	0.65	0.05	7.69231					2	0.24	2.79	0.18	6.45161
																		5	0.2	0.49	0.04	8.16327					8	0.03	0.65	0.03	4.61538					3	0.28	3.08	0.28	9.09091
																		6	1.09	2.86	0.38	13.2867					9	0.11	0.72	0.02	2.77778					4	1.38	4.98	1.36	27.3092
																		7	0	0.8	0	0					10	0	0.57	0	0					5	0.69	3.45	0.69	20
																		8	0.19	1.07	0.03	2.80374					1	0.44	0.63	0.12	19.0476					6	0.03	1.65	0.02	1.21212
																		9	0.43	1.4	0.11	7.85714					2	0.12	0.52	0.08	15.3846					7	0.13	1.73	0.12	6.93642
																		10	1.38	0.86	0.26	30.2326					3	0.29	0.65	0.009	1.38462					8	0.46	3.42	0.45	13.1579
																		11	0.21	0.39	0.07	17.9487					4	0	0.84	0	0					9	0.03	1.82	0.03	1.64835
																		12	0.04	0.63	0.01	1.5873					6	0.04	1.12	0.02	1.78571					10	0.07	2.21	0.07	3.16742
																			0.2915	1.0955		9.56119					7	0	0.75	0	0					11	0.23	2.79	0.22	7.8853
																											8	0	0.79	0	0					12	0	0.62	0	0
																											9	0	0.98	0	0					1	0.11	0.68	0.04	5.88235
																											10	0	0.82	0	0					2	0.95	2.48	0.65	26.2097
																												0.117895	0.831579		6.95684					3	0.02	1.02	0.02	1.96078
																																				4	0.24	0.81	0.03	3.7037
																																				5	0.26	0.58	0.008	1.37931
																																				6	0	0.8	0	0
																																				7	0.17	1.09	0.06	5.50459
																																				8	0.02	1	0.006	0.6
																																				9	0.22	0.48	0.07	14.5833
																																				10	0.08	1.12	0.02	1.78571
																																					0.262273	1.86227		7.47163
