# Supplementary material for: Selective tubulin-binding drugs induce pericyte phenotype switching and anti-cancer immunity
Source: EMBO Mol Med. 2025 Mar 26;17(5):1071–100. doi: 10.1038/s44321-025-00222-6 (PMC12081767; doi:10.1038/s44321-025-00222-6)
Supplement: Supplementary file 7 — Source data Fig. 5 [file 44321_2025_222_MOESM7_ESM.zip › For EMM submission/Figure 5F/AT3 Quantification Lectin perfusion + CD31.xlsx]

## Sheet: AT3 Lectin, CD31
	AT3 Lectin/CD31 Perfusion
								mice	image	Lectin	CD31	Ratio			mice	image	Lectin	CD31	Ratio			mice	image	Lectin	CD31	Ratio			mice	image	Lectin	CD31	Ratio			mice	image	Lectin	CD31	Ratio
		mice	Lectin	CD31	Lectin/CD31		Untreated	#1225	10x 1	0.96	2.77	34.657		Eribulin	#4	10x 1	2.93	5.26	55.7034		Paclitaxel	#1293	10x 1	0.73	2.81	25.9786		Vinorelbine	#651	10x 1	0.93	3.47	26.8012		CA4	#789	10x 3	0.76	1.26	60.3175
	Untreated	1225	0.808	2.833	27.9081				10x 2	0.63	3.8	16.5789		Exp 4		10x 2	2.87	5	57.4				10x 2	1.19	3.49	34.0974				10x 2	1.54	3.43	44.898				10x 4	2	3.1	64.5161
	Exp 2	1226	0.941818	2.88364	33.9863				10x 3	0.75	1.86	40.3226				10x 3	2.5	3.43	72.8863				10x 3	0.92	3.51	26.2108				10x 3	0.61	2.56	23.8281				10x 5	0.98	2.92	33.5616
		1227	0.82	2.1025	38.6247				10x 4	0.77	2.2	35				10x 4	1.8	3.36	53.5714				10x 4	0.24	3	8				10x 4	0.18	1.65	10.9091					1.24667	2.42667	52.7984
		1228	0.808	3.375	24.2334				10x 5	0.94	3.87	24.2894				10x 5	2.29	4.95	46.2626				10x 5	0.69	2.62	26.3359				10x 5	0.18	2.18	8.25688
		ARC 1	0.941111	3.27444	29.3358				10x 6	0.83	2.68	30.9701				10x 6	2.62	4.78	54.8117				10x 6	0.48	2.65	18.1132				10x 6	0.45	3.05	14.7541					Lectin	CD31	Ratio
		ARC 2	0.594	2.48	28.9992				10x 7	0.46	2.91	15.8076					2.50167	4.46333	56.7726					0.708333	3.01333	23.1227				10x 7	0.83	1.97	42.132			#ARC 3	10x 1	1.09	2.54	42.9134
									10x 8	0.08	1.58	5.06329																		10x 8	1.38	2.02	68.3168				10x 2	1.68	3.09	54.3689
		average	0.818822	2.82476	30.5146				10x 9	0.78	2.5	31.2			#8	10x 1	1.58	2.98	53.0201			#1294	10x 1	0.99	3.58	27.6536				10x 9	0.93	3.52	26.4205				10x 3	2.51	2.87	87.4564
									10x 10	1.88	4.16	45.1923				10x 2	2	4.11	48.6618				10x 2	1.27	2.82	45.0355					0.781111	2.65	29.5907				10x 4	1.49	2.53	58.8933
	Eribulin	4	2.50167	4.46333	56.7726					0.808	2.833	27.9081				10x 3	2.11	3.62	58.2873				10x 3	1.52	3.68	41.3043												1.6925	2.7575	60.908
	250 ug/kg	8	1.874	3.214	59.1766											10x 4	1.47	2.42	60.7438				10x 4	1.01	3.55	28.4507			#652	10x 1	0.76	4.43	17.1558
	Exp 4 (#4,8,662,664)	662	1.944	4.31	46.6169			#1226	10x 1	1.39	2.54	54.7244				10x 5	2.21	2.94	75.1701				10x 5	1.06	3.54	29.9435				10x 2	1.17	3.5	33.4286					Lectin	CD31	Ratio
	Exp 3 (#2,3,4)	664	2.53333	3.645	70.8865				10x 2	0.18	2.97	6.06061					1.874	3.214	59.1766				10x 6	1.04	2.89	35.9862				10x 3	0.34	4.15	8.19277			#787	10x 1	1.74	2.93	59.3857
		2	2.09857	3.75286	58.3636				10x 3	0.34	3.14	10.828												1.14833	3.34333	34.729				10x 4	0.83	3.16	26.2658				10x 2	1.29	3.52	36.6477
		3	2.056	3.369	63.4212				10x 4	0.41	3.21	12.7726			#662	10x 1	1.41	3.44	40.9884											10x 5	0.95	5.24	18.1298				10x 3	1.87	3.42	54.6784
		4	1.21857	2.11857	59.0832				10x 5	1.02	3.25	31.3846				10x 2	1.69	2.96	57.0946			#1295	10x 1	0.6	2.04	29.4118				10x 6	1.3	5.27	24.6679				10x 4	1.81	3.63	49.8623
									10x 6	1.3	2.96	43.9189				10x 3	1.84	3.85	47.7922				10x 2	0.85	2.24	37.9464				10x 7	0.35	1.91	18.3246				10x 5	2.13	3.66	58.1967
		average	2.03231	3.55325	59.1887				10x 7	1.67	3.16	52.8481				10x 4	2.46	4.75	51.7895				10x 3	0.69	2.09	33.0144					0.814286	3.95143	20.8807				10x 6	1.71	3.21	53.271
									10x 8	1.37	2.28	60.0877				10x 5	2.32	6.55	35.4198				10x 4	1.66	2.66	62.406												1.75833	3.395	52.007
	Paclitaxel	1293	0.708333	3.01333	23.1227				10x 9	0.55	2.67	20.5993					1.944	4.31	46.6169				10x 5	0.01	4.92	0.203252			#653	10x 1	0.84	3.42	24.5614
	250 ug/kg	1294	1.14833	3.34333	34.729				10x 10	1.18	2.3	51.3043											10x 6	0.01	4.07	0.2457				10x 2	1.38	4.28	32.243					Lectin	CD31	Ratio
		1295	0.636667	3.00333	27.2046				10x 11	0.95	3.24	29.321			#664	10x 1	2.91	4.39	66.287					0.636667	3.00333	27.2046				10x 3	1.4	4.12	33.9806			#788	10x 1	1.34	2.79	48.0287
		1296	0.85	2.62833	33.4741					0.941818	2.88364	33.9863				10x 2	2.38	2.73	87.1795											10x 4	0.98	3.55	27.6056				10x 2	1.03	2.64	39.0152
																10x 3	2.43	3.2	75.9375			#1296	10x 1	0.49	2.23	21.9731				10x 5	0.22	3.85	5.71429				10x 3	1.1	2.98	36.9128
		average	0.835833	2.99708	29.6326			#1227	10x 1	0.83	2.22	37.3874				10x 4	2.72	3.75	72.5333				10x 2	0.73	2.98	24.4966				10x 6	0.79	5.82	13.5739				10x 4	1.38	2.96	46.6216
									10x 2	1	1.77	56.4972				10x 5	2.21	4.19	52.7446				10x 3	0.97	2.03	47.7833				10x 7	0.44	3.29	13.3739				10x 5	1.44	2.84	50.7042
	Vinorelbine	#651	0.781111	2.65	29.5907				10x 3	1.35	3.11	43.4084				10x 6	2.55	3.61	70.6371				10x 4	1.11	3.84	28.9063					0.864286	4.04714	21.5789					1.258	2.842	44.2565
	250 ug/kg	#652	0.814286	3.95143	20.8807				10x 4	0.75	2.2	34.0909					2.53333	3.645	70.8865				10x 5	0.68	1.68	40.4762
		#653	0.864286	4.04714	21.5789				10x 5	0.73	2.22	32.8829											10x 6	1.12	3.01	37.2093			#1297	10x 1	0.73	3.14	23.2484
		#1297	0.573333	3.085	18.965				10x 6	1.13	1.93	58.5492												0.85	2.62833	33.4741				10x 2	0.55	3.61	15.2355
		#1298	0.513333	3.63333	14.4375				10x 7	0.41	1.92	21.3542		Exp 3	#2	10x 1	2.17	3.11	69.7749											10x 3	0.61	3.52	17.3295
									10x 8	0.36	1.45	24.8276				10x 2	1.19	4.58	25.9825											10x 4	0.14	1.59	8.80503
			0.70927	3.47338	21.0906					0.82	2.1025	38.6247				10x 3	2.5	3.51	71.2251											10x 5	0.91	2.44	37.2951
																10x 4	1.74	2.99	58.194											10x 6	0.5	4.21	11.8765
	CA4	789	1.24667	2.42667	52.7984			#1228	10x 1	0.88	3.97	22.1662				10x 5	2	4.98	40.1606												0.573333	3.085	18.965
	2 mg/kg	ARC 3	1.7725	2.8575	62.1695				10x 2	0.69	3.18	21.6981				10x 6	2.79	3.84	72.6562
		787	1.65333	3.395	48.7869				10x 3	1.03	3.62	28.453				10x 7	2.3	3.26	70.5521										#1298	10x 1	0.55	4.41	12.4717
		788	1.258	2.842	44.2565				10x 4	1.46	3.01	48.505					2.09857	3.75286	58.3636											10x 2	0.54	4.23	12.766
									10x 5	0.53	3.21	16.5109																		10x 3	0.8	4.14	19.3237
		average	1.48262	2.88029	52.0028				10x 6	0.68	2.71	25.0923			#3	10x 1	2.06	3.37	61.1276											10x 4	0.28	2.78	10.0719
									10x 7	0.92	3.39	27.1386				10x 2	1.89	3.32	56.9277											10x 5	0.26	3.62	7.18232
									10x 8	0.89	3.71	23.9892				10x 3	1.79	2.86	62.5874											10x 6	0.65	2.62	24.8092
									10x 9	0.47	3.26	14.4172				10x 4	2.37	4.52	52.4336												0.513333	3.63333	14.4375
									10x 10	0.53	3.69	14.3631				10x 5	2.4	5.83	41.1664
										0.808	3.375	24.2334				10x 6	2.99	3.47	86.1671
																10x 7	1.09	2.08	52.4038
								#ARC 1	10x 1	0.68	3.56	19.1011				10x 8	2	3.15	63.4921
									10x 2	0.9	2.3	39.1304				10x 9	1.48	1.8	82.2222
									10x 3	0.78	2.61	29.8851				10x 10	2.49	3.29	75.6839
									10x 4	1.2	3.34	35.9281					2.056	3.369	63.4212
									10x 5	1.36	3.47	39.1931
									10x 6	1.04	3.62	28.7293			#4	10x 1	1.17	1.66	70.4819
									10x 7	0.64	2.71	23.6162				10x 2	1.2	2.01	59.7015
									10x 8	1.01	3.54	28.5311				10x 3	1.28	2.51	50.996
									10x 9	0.86	4.32	19.9074				10x 4	1.02	1.54	66.2338
										0.941111	3.27444	29.3358				10x 5	0.92	2.43	37.8601
																10x 6	1.64	2.11	77.7251
								#ARC 2	10x 1	0.38	2.3	16.5217				10x 7	1.3	2.57	50.5837
									10x 3	0.97	1.95	49.7436					1.21857	2.11857	59.0832
									10x 4	0.26	3.72	6.98925
									10x 5	0.95	1.67	56.8862
									10x 6	0.41	2.76	14.8551
										0.594	2.48	28.9992
