# Supplementary material for: Selective tubulin-binding drugs induce pericyte phenotype switching and anti-cancer immunity
Source: EMBO Mol Med. 2025 Mar 26;17(5):1071–100. doi: 10.1038/s44321-025-00222-6 (PMC12081767; doi:10.1038/s44321-025-00222-6)
Supplement: Supplementary file 8 — Source data Fig. 6 [file 44321_2025_222_MOESM8_ESM.zip]

Archive with 37 entries (28 files):
- For EMM submission/Figure 6A/
- For EMM submission/Figure 6A/Hypoxia/
- For EMM submission/Figure 6A/Hypoxia/AT3 _ Eribulin.tif
- For EMM submission/Figure 6A/Hypoxia/AT3 _ Untr.tif
- For EMM submission/Figure 6A/Hypoxia/Figure 6A hyopxia.prism
- For EMM submission/Figure 6A/Hypoxia/Hypoxia quantification.xlsx
- For EMM submission/Figure 6A/ICAM/
- For EMM submission/Figure 6A/ICAM/AT3_eribulin.tif
- For EMM submission/Figure 6A/ICAM/AT3_Untreated.tif
- For EMM submission/Figure 6A/ICAM/Figure 6A ICAM CD31 quantificatin.xlsx
- For EMM submission/Figure 6A/ICAM/Figure 6A ICAM.prism
- For EMM submission/Figure 6B/
- For EMM submission/Figure 6B/Figure 6B CD4 Ki67 GzB T cells.prism
- For EMM submission/Figure 6B/Figure 6B CD4 T cells.prism
- For EMM submission/Figure 6B/Figure 6B FACS CD4 T cells and effector quantification.xlsx
- For EMM submission/Figure 6B/Figure 6B FACS Treg quantification.xlsx
- For EMM submission/Figure 6B/Figure 6B T reg cells.prism
- For EMM submission/Figure 6C/
- For EMM submission/Figure 6C/Figure 6 C FACS B cell quantification.xlsx
- For EMM submission/Figure 6C/Figure 6C.prism
- For EMM submission/Figure 6D/
- For EMM submission/Figure 6D/Figure 6D CD8 effector cells.prism
- For EMM submission/Figure 6D/Figure 6D CD8 T cells.prism
- For EMM submission/Figure 6D/Figure 6D CD8 TRM cells.prism
- For EMM submission/Figure 6D/Figure 6D FACS CD8 T cells and effector quantification.xlsx
- For EMM submission/Figure 6D/Figure 6D TRM quantification.xlsx
- For EMM submission/Figure 6E/
- For EMM submission/Figure 6E/Figure 6E clonotype TCR quantification.xlsx
- For EMM submission/Figure 6E/Figure 6E clonotype.prism
- For EMM submission/Figure 6F/
- For EMM submission/Figure 6F/Figure 6F growth and survival .xlsx
- For EMM submission/Figure 6F/Figure 6F OT-I growth.prism
- For EMM submission/Figure 6F/Figure 6F OT-I survival.prism
- For EMM submission/Figure 6G/
- For EMM submission/Figure 6G/Figure 6G anti-PD1 growth.prism
- For EMM submission/Figure 6G/Figure 6G survival anti-PD1.prism
- For EMM submission/Figure 6G/Tumor growth and survival anti-PD1.xlsx
