# Supplementary material for: Selective tubulin-binding drugs induce pericyte phenotype switching and anti-cancer immunity
Source: EMBO Mol Med. 2025 Mar 26;17(5):1071–100. doi: 10.1038/s44321-025-00222-6 (PMC12081767; doi:10.1038/s44321-025-00222-6)
Supplement: Supplementary file 8 — Source data Fig. 6 [file 44321_2025_222_MOESM8_ESM.zip › For EMM submission/Figure 6A/Hypoxia/Hypoxia quantification.xlsx]

## Sheet: Hypoxia
				hypoxia (surface area, %)									hypoxia (surface area, %)
	untr C7-1	10 x	1	14.72						eribulin #826	10 x	1	4.19
			2	10.72								2	2.2
			3	9.28								3	5.74
			4	12.44								4	2.78
			5	11.31								5	4.25
			6	6.34								6	1.96
			7	15.47								7	2.28
						11.4686									3.34286
	untr C8-3	10 x	1	12.89						eribulin #827	10 x	1	5.04
			2	8.62								2	6.02
			3	7.72								3	3.66
			4	9.34								4	5.06
			5	5.94								5	7.09
			6	10.35								6	6.1
						9.14333						7	6.39
															5.62286
	untr C9-4	10 x	1	10.36						eribulin #830	10 x	1	5.69
			2	8.95								2	2.97
			3	14.43								3	5.68
			4	15.39								4	3.56
			5	6.31								5	4.36
						11.088						6	4.4
												7	7.51
												8	2.96
							untr	eribulin							4.64125
					hypoxia		11.4686	3.34286
							9.14333	5.62286
							11.088	4.64125
						average	10.5666	4.53565
