# Supplementary material for: Selective tubulin-binding drugs induce pericyte phenotype switching and anti-cancer immunity
Source: EMBO Mol Med. 2025 Mar 26;17(5):1071–100. doi: 10.1038/s44321-025-00222-6 (PMC12081767; doi:10.1038/s44321-025-00222-6)
Supplement: Supplementary file 8 — Source data Fig. 6 [file 44321_2025_222_MOESM8_ESM.zip › For EMM submission/Figure 6A/ICAM/Figure 6A ICAM CD31 quantificatin.xlsx]

## Sheet: ICAM
							ICAM	CD31	overlayed	ratio
				untr	#775	20 x 1	5.41	2.87	1.29	0.449477
						20 x 2	5.29	3.2	0.53	0.165625
						20 x 3	7.58	3.56	0.57	0.160112						ICAM	CD31	overlayed	ratio
						20 x 4	6.03	4.19	1.14	0.272076				UNTR	#775	5.75	3.204	0.233095	23.3095
						20 x 5	4.44	2.2	0.26	0.118182	0.233095				#781	6.3	3.1825	0.295793	29.5793
							5.75	3.204							#783	7.674	4.8	0.342984	34.2984
				untr	#781	20 x 1	6.3	3.06	1.25	0.408497					#ARC 4	7.58833	5.51833	0.335902	33.5902
						20 x 2	3.21	2.35	0.42	0.178723					#ARC 5	8.7175	3.27	0.177841	17.7841
						20 x 3	6.8	3.7	1.51	0.408108									0
						20 x 4	8.89	3.62	0.68	0.187845	0.295793			Eribulin	#770	11.085	5.635	0.373387	37.3387
							6.3	3.1825							#771	9.342	4.966	0.408242	40.8242
				untr	#783	20 x 1	3.85	4.35	0.71	0.163218					#772	7.564	2.972	0.462456	46.2456
						20 x 2	10.27	5.01	2.14	0.427146
						20 x 3	10.13	5.08	1.61	0.316929
						20 x 4	7.33	4.89	1.698	0.347239
						20 x 5	6.79	4.67	2.15	0.460385	0.342984
							7.674	4.8
				untr	#ARC 4	20 x 1	5.19	3.96	1.57	0.396465
						20 x 2	10.87	5.58	2.17	0.388889
						20 x 3	13.49	9.74	3.32	0.340862
						20 x 4	5.35	4.8	1.92	0.4
						20 x 5	4.85	3.42	1.1	0.321637
						20 x 6	5.78	5.61	0.94	0.167558	0.335902
							7.58833	5.51833
				untr	#ARC 5	20 x 1	10.81	3.38	1.41	0.41716
						20 x 3	5.62	3.06	0.39	0.127451
						20 x 4	10.03	3.63	0.34	0.0936639
						20 x 5	8.41	3.01	0.22	0.0730897	0.177841
							8.7175	3.27
							ICAM	CD31	overlayed	ratio
				Eribulin	#770	20 x 1	10.82	6.14	2.7	0.439739
						20 x 2	14.11	6.29	2.44	0.387917
						20 x 3	9.86	4.94	1.99	0.402834
						20 x 4	9.55	5.17	1.36	0.263056	0.373387
							11.085	5.635
				Eribulin	#771	20 x 1	10.45	4.71	2.8	0.59448
						20 x 2	10.7	5.14	2.42	0.470817
						20 x 3	9.03	5.39	1.19	0.220779
						20 x 4	8.49	5.03	1.89	0.375746
						20 x 5	8.04	4.56	1.73	0.379386	0.408242
							9.342	4.966
				Eribulin	#772	20 x 1	9.45	2.03	1.33	0.655172
						20 x 2	7.44	4.48	1.74	0.388393
						20 x 3	9.7	3.31	1.28	0.386707
						20 x 4	5.88	2.79	1.63	0.584229
						20 x 5	5.35	2.25	0.67	0.297778	0.462456
							7.564	2.972
