# Supplementary material for: Selective tubulin-binding drugs induce pericyte phenotype switching and anti-cancer immunity
Source: EMBO Mol Med. 2025 Mar 26;17(5):1071–100. doi: 10.1038/s44321-025-00222-6 (PMC12081767; doi:10.1038/s44321-025-00222-6)
Supplement: Supplementary file 8 — Source data Fig. 6 [file 44321_2025_222_MOESM8_ESM.zip › For EMM submission/Figure 6B/Figure 6B FACS CD4 T cells and effector quantification.xlsx]

## Sheet: T activation,  Bcells
		11/8/22	11/8/22	11/8/22	11/8/22	11/8/22	11/8/22	11/8/22	11/8/22	11/8/22	11/8/22			21/09/2022	21/09/2022	21/09/2022	21/09/2022	21/09/2022	21/09/2022	21/09/2022	21/09/2022
	11-8-2022	untr	untr	untr	untr	untr	Eri	Eri	Eri				21/09/2022	untr	untr	untr	untr	Eri	Eri	Eri	Eri
		1	2	3	4	5	1	2	3	4	5			1	2	3	4	6	7	8	9
	live	385262	125903	115356	122638	108373	113576	71412	49934	45722	65809		live	543214	490021	390977	524192	485936	412207	323062	359840
	CD45+	47586	23812	19191	22738	22769	35146	17784	17534	16998	25873		CD45+	137626	107837	89425	126263	154255	136030	98360	103705
	CD45+CD3+	25340	11031	7160	11851	11102	16603	8679	9220	9673	15706		CD45+CD3+	60396	50823	36972	50484	68412	61731	42562	44143
	CD4+	5631	2685	1470	2400	2184	5257	3157	3311	3317	5242		CD4+	16360	12179	9864	15261	32058	29425	17703	21063
	CD4+Ki67+	2722	1039	788	967	849	3706	2091	2096	2106	4070		CD4+Ki67+	6956	5352	3946	6460	15929	19030	7177	8317
	CD4+GrzB+	2754	1479	855	953	580	2896	1569	1518	1394	2017		CD4+GrzB+	6979	4649	4082	6847	10298	8782	5487	6164
	Ki67+GrzB+	1653	692	543	437	241	2356	1271	1076	1018	1962		Ki67+GrzB+	3334	2315	1679	3150	5638	6080	2400	2564
	CD8+	10830	4422	2945	5147	4927	5728	3149	2906	2985	6258		CD8+	25860	23115	17289	22142	24913	22583	13372	12012
	CD8+Ki67+	5711	2181	1943	2972	3009	3160	1348	1428	1401	3149		CD8+Ki67+	11653	11465	7536	8507	12200	14017	7427	6636
	CD8+GrzB+	4880	2352	1893	3089	2858	3691	1812	1498	1542	2671		CD8+GrzB+	13359	10415	7902	12837	16553	15973	7542	6291
	Ki67+GrzB+	3023	1371	1361	2011	1994	2390	905	849	887	1677		Ki67+GrzB+	6663	5800	3823	4932	8854	10963	4722	4074
	CD45+B220+ B	7874	3357	2636	3789	3485	4627	2076	2516	2778	3551		CD45+B220+ B	17671	15406	10592	15840	16016	10776	9700	11285
*	%, CD4+/Live	1.4616	2.13259	1.27432	1.95698	2.01526	4.62862	4.42083	6.63075	7.25471	7.96548		%, CD4+/Live	3.0117	2.4854	2.52291	2.91134	6.59717	7.1384	5.47975	5.85343
						1.76815					6.18008						2.73284				6.26719
	%, CD4+Ki67+/Live	0.706532	0.825238	0.683103	0.788499	0.783405	3.26301	2.92808	4.19754	4.6061	6.18456		%, CD4+Ki67+/Live	1.28053	1.0922	1.00927	1.23237	3.278	4.61661	2.22155	2.31131
						0.757356					4.23586						1.15359				3.10687
	%, CD4+GrzB+/Live	0.714838	1.17471	0.741184	0.777084	0.535189	2.54983	2.19711	3.04001	3.04886	3.06493		%, CD4+GrzB+/Live	1.28476	0.948735	1.04405	1.3062	2.11921	2.13048	1.69844	1.71298
						0.788602					2.78015						1.14594				1.91528
*	%, CD4+Ki67+GrzB+/Live	0.429059	0.549629	0.470717	0.356333	0.22238	2.07438	1.77981	2.15484	2.2265	2.98136		%, CD4+Ki67+GrzB+/Live	0.613754	0.472429	0.429437	0.600925	1.16024	1.47499	0.742891	0.712539
						0.405624					2.24338						0.529136				1.02266
*	%, CD8+/Live	2.81107	3.51223	2.55297	4.1969	4.54634	5.04332	4.40962	5.81968	6.52859	9.50934		%, CD8+/Live	4.76055	4.71714	4.422	4.22402	5.12681	5.47856	4.13914	3.33815
						3.5239					6.26211						4.53093				4.52066
	%, CD8+Ki67+/Live	1.48237	1.73229	1.68435	2.42339	2.77652	2.78228	1.88764	2.85977	3.06417	4.78506		%, CD8+Ki67+/Live	2.1452	2.3397	1.92748	1.62288	2.51062	3.40048	2.29894	1.84415
						2.01978					3.07578						2.00881				2.51355
	%, CD8+GrzB+/Live	1.26667	1.8681	1.64101	2.5188	2.63719	3.24981	2.53739	2.99996	3.37256	4.05872		%, CD8+GrzB+/Live	2.45925	2.12542	2.02109	2.44891	3.40642	3.87499	2.33454	1.74828
						1.98635					3.24369						2.26367				2.84106
*	%, CD8+Ki67+GrzB+/Live	0.784661	1.08893	1.17983	1.63979	1.83994	2.10432	1.26729	1.70024	1.93999	2.54828		%, CD8+Ki67+GrzB+/Live	1.22659	1.18362	0.977807	0.940877	1.82205	2.65959	1.46164	1.13217
						1.30663					1.91202						1.08222				1.76886
*	%, B/Live	2.0438	2.66634	2.2851	3.08958	3.21575	4.07392	2.90707	5.03865	6.07585	5.39592		%, B/Live	3.25305	3.14395	2.70911	3.02179	3.29591	2.61422	3.00252	3.13612
						2.66011					4.69828						3.03197				3.01219
*	star and colour coding highlights all groups CD4,CD8,B cells used in Figure 6 B, C and D, repectively
