# Supplementary material for: Selective tubulin-binding drugs induce pericyte phenotype switching and anti-cancer immunity
Source: EMBO Mol Med. 2025 Mar 26;17(5):1071–100. doi: 10.1038/s44321-025-00222-6 (PMC12081767; doi:10.1038/s44321-025-00222-6)
Supplement: Supplementary file 8 — Source data Fig. 6 [file 44321_2025_222_MOESM8_ESM.zip › For EMM submission/Figure 6B/Figure 6B FACS Treg quantification.xlsx]

## Sheet: T reg
		11-8-2022	untr	untr	untr	untr	untr	Eri	Eri	Eri	Eri	Eri		2022-09-21	untr	untr	untr	untr	untr	Eri	Eri	Eri	Eri	Eri
			1	2	3	4	5	1	2	3	4	5			6	7	8	9	10	6	7	8	9	10
		live	149063	109348	124166	90783	91611	130024	103565	97333	84744	114453		live	532892	522652	437819	341191	385918	549997	430421	379582	323595	410501
		CD45+CD3+	25908	12395	8002	13240	12615	16745	12194	14200	14150	25261		CD45+CD3+	71152	65795	47394	35178	40531	59351	60971	76994	38668	44689
		CD4+	5527	2922	1442	2683	2586	4980	4273	5136	4885	8413		CD4+	24258	17017	11534	8902	11606	25170	26802	30880	15336	19812
		Treg	2808	1394	725	1202	1094	1450	1124	1510	1620	1941		Treg	8239	7066	4037	2754	5307	7458	5234	10547	4061	4836
		%, CD3+/Live	17.3806	11.3354	6.4446	14.5842	13.7702	12.8784	11.7742	14.5891	16.6973	22.0711	#DIV/0!	%, CD3+/Live	13.352	12.5887	10.825	10.3104	10.5025	10.7911	14.1654	20.2839	11.9495	10.8865
							12.703					15.602							11.5157			13.2107		13.6153
		%, CD4+/Live	3.70783	2.6722	1.16135	2.9554	2.82281	3.83006	4.12591	5.27673	5.76442	7.35062	#DIV/0!	%, CD4+/Live	4.55214	3.25589	2.63442	2.6091	3.00737	4.57639	6.22693	8.13526	4.73926	4.8263
							2.66392					5.26955							3.21179			4.91101	5.09222	5.70083
	*	%, Treg/CD4+	50.8051	47.707	50.2774	44.8006	42.3047	29.1165	26.3047	29.4003	33.1627	23.0714		%, Treg/CD4+	33.9641	41.5232	35.0009	30.9369	45.7263	29.6305	19.5284	34.1548	26.4802	24.4094
							47.179					28.2111							37.4303			31.9954		26.8407
		%, Treg/Live	1.88377	1.27483	0.583896	1.32404	1.19418	1.11518	1.08531	1.55138	1.91164	1.69589		%, Treg/Live	1.54609	1.35195	0.922071	0.807173	1.37516	1.35601	1.21602	2.77858	1.25496	1.17807
							1.25214					1.47188							1.20049			1.50659		1.55673
	*	in yellow are data for T reg graph Figure 6 B
