# Supplementary material for: Selective tubulin-binding drugs induce pericyte phenotype switching and anti-cancer immunity
Source: EMBO Mol Med. 2025 Mar 26;17(5):1071–100. doi: 10.1038/s44321-025-00222-6 (PMC12081767; doi:10.1038/s44321-025-00222-6)
Supplement: Supplementary file 8 — Source data Fig. 6 [file 44321_2025_222_MOESM8_ESM.zip › For EMM submission/Figure 6D/Figure 6D TRM quantification.xlsx]

## Sheet: Sheet1
Digestion: 1mg/ml Collagenase IV, 0.02mg/ml Dnase.
	37C x 30 mins
TRM panel
1/100		CD45-BV510				B5, H-5,6
1/100		CD3-PerCP eFluor 710				B5, A-1,2,3
1/500		CD8-APC Cy7, clone 53-6.7				B5, D-1,2,3,4
1/500		CD44-PE Cy7, clone IM7				B5, G-7
1/2000		CD69-PE CF594, clone H1.2F3				B6, B-6
1/150		CD103-APC, clone 2E7				B6, C-1
1/100		CD62L-FITC, clone MEL-14				B1,
		CD45+CD3+
		CD8+CD44hi	CD69+CD103-	TEX
			CD69+CD103+	TRM

## Sheet: 2023-05-15 30
				CD44hi CD8+		CD44hi
				30/5/2023
															out of live (%)
						live	CD45+CD3+	CD8+CD44+	CD69+CD103-	CD69hiCD103+	CD62-L+	CD69medCD103+	CD62-L+		CD45+CD3+	CD8+CD44+	CD69+CD103-	CD69hiCD103+
				untr #1		306242	52995	14196	4180	1058	73	938	100		17.3049	4.63555	1.36493	0.345478
					norm to 1M	1000000	173049	46355.5	13649.3	3454.78	238.374	3062.94	326.539
				untr #2		522767	100236	29099	7918	2368	378	2438	306		19.1741	5.56634	1.51463	0.452974
					norm to 1M	1000000	191741	55663.4	15146.3	4529.74	723.075	4663.65	585.347
				untr #3		452136	97618	23392	5570	2113	159	3540	624		21.5904	5.17366	1.23193	0.467337
					norm to 1M	1000000	215904	51736.6	12319.3	4673.37	351.664	7829.5	1380.12
				untr #4		537573	171834	37487	8127	2942	172	5732	765		31.9648	6.97338	1.51179	0.547275
					norm to 1M	1000000	319648	69733.8	15117.9	5472.75	319.957	10662.7	1423.06
				Eri #1567		595888	127215	45152	10394	5010	746	5024	1197		21.3488	7.57726	1.74429	0.840762
					norm to 1M	1000000	213488	75772.6	17442.9	8407.62	1251.91	8431.11	2008.77
				Eri #1568		596275	121088	28836	6378	5473	923	3659	422		20.3074	4.83602	1.06964	0.917865
					norm to 1M	1000000	203074	48360.2	10696.4	9178.65	1547.94	6136.43	707.727
			??	Eri #1569		499565	166321	62350	13071	3546	406	3260	656		33.2932	12.4809	2.61648	0.709818
					norm to 1M	1000000	332932	124809	26164.8	7098.18	812.707	6525.68	1313.14
				Eri #1570		420690	138668	38315	10399	2054	120	3676	133		32.962	9.10766	2.47189	0.488246
					norm to 1M	1000000	329620	91076.6	24718.9	4882.46	285.246	8738.03	316.147
				Eri #1566		185824	63001	15508	4304	1219	54	1077	16		33.9036	8.34553	2.31617	0.655997
					norm to 1M	1000000	339036	83455.3	23161.7	6559.97	290.598	5795.81	86.103
																	CD69+CD103-	CD69hiCD103+
															untr #1		1.36493	0.345478
															untr #2		1.51463	0.452974
															untr #3		1.23193	0.467337
															untr #4		1.51179	0.547275
															Eri #1567		1.74429	0.840762
															Eri #1568		1.06964	0.917865
															Eri #1569		2.61648	0.709818
															Eri #1570		2.47189	0.488246
															Eri #1566		2.31617	0.655997

## Sheet: 2023-09-18
												out of live (%)
			live	CD45+CD3+	CD8+	CD8+CD44+	CD69+CD103+	CD62-L-	CD62-L+	CD69+CD103-		CD45+CD3+	CD8+CD44+	CD69+CD103+
	untr #1615		778243	91112	27467	23198	3278		2726	7971		11.7074	2.98082	0.421205
		norm to 1M	1000000	117074	301464	29808.2	4212.05	0	3502.76	10242.3
	untr #1616		826487	100413	26502	19858	4345		3645	5713		12.1494	2.4027	0.525719
		norm to 1M	1000000	121494		24027	5257.19	0	4410.23	6912.39
	untr #1620		866941	109530	35948	29694	5192		4594	7180		12.6341	3.42515	0.598887
		norm to 1M	1000000	126341		34251.5	5988.87	0	5299.09	8281.99
	untr #1632		927934	91262	30609	27981	4465		3806	9806		9.83497	3.01541	0.481176
		norm to 1M	1000000	98349.7		30154.1	4811.76	0	4101.58	10567.6
	Eri #926		903414	92065	39770	31612	6829		5793	10529		10.1908	3.49917	0.75591
		norm to 1M	1000000	101908		34991.7	7559.1	0	6412.34	11654.7
	Eri #927		893021	80879	31709	25962	7519		6759	6808		9.05679	2.90721	0.841973
		norm to 1M	1000000	90567.9		29072.1	8419.73	0	7568.69	7623.56
	Eri #928		894291	89646	34223	26333	7339		6657	6750		10.0243	2.94457	0.82065
		norm to 1M	1000000	100243		29445.7	8206.5	0	7443.89	7547.88
	Eri #929		878409	56305	24276	19414	6018		5437	5456		6.40988	2.21013	0.685102
		norm to 1M	1000000	64098.8		22101.3	6851.02	0	6189.6	6211.23
														CD69+CD103+
														0.421205
														0.525719
														0.598887
														0.481176

## Sheet: Combine
							OUT OF LIVE CELLS						OUT OF LIVE CELLS
					2023-09-18		CD69+CD103+				2023-05-15		CD69+CD103+
							untr
					untr #1615		0.421205				untr #1		0.345478
					untr #1616		0.525719				untr #2		0.452974
					untr #1620		0.598887				untr #3		0.467337
					untr #1632		0.481176				untr #4		0.547275
					Eri #926		Eri				Eri #1567		0.840762
					Eri #927		0.75591				Eri #1568		0.917865
					Eri #928		0.841973				Eri #1569		0.709818
					Eri #929		0.82065				Eri #1570		0.488246
							0.685102				Eri #1566		0.655997
