# Supplementary material for: Selective tubulin-binding drugs induce pericyte phenotype switching and anti-cancer immunity
Source: EMBO Mol Med. 2025 Mar 26;17(5):1071–100. doi: 10.1038/s44321-025-00222-6 (PMC12081767; doi:10.1038/s44321-025-00222-6)
Supplement: Supplementary file 8 — Source data Fig. 6 [file 44321_2025_222_MOESM8_ESM.zip › For EMM submission/Figure 6E/Figure 6E clonotype TCR quantification.xlsx]

## Sheet: Clonal T cells after OT-I trans
			NEW
			2022-08-11												2022-09-27										2022-10-06
								Eribulin group
			untr + OT1	untr + OT1	untr + OT1	untr + OT1	untr + OT1	Eri + OT1	Eri + OT1	Eri + OT1	Eri + OT1	Eri + OT1			untr + OT1	untr + OT1	untr + OT1	untr + OT1	Eri + OT1	Eri + OT1	Eri + OT1	Eri + OT1				untr + OT1	Eri + OT1
			1	2	3	4	5	6	7	8	9	10			1	2	4	5	6	7	8	10				2	4
		live	66005	65436	70112	76962	65563	97936	72072	59734	36697	55423		live	927253	617745	492214	772645	255167	431033	282536	404014		live		262711	209763
		CD3+CD8+	7799	7162	6443	8026	7065	15271	9407	8767	4829	6246		CD3+CD8+	72121	69487	58739	66147	30779	73190	30648	60401		CD3+CD8+		21587	25462
		CD45.2	7062	6311	5532	6861	6534	9859	6380	6317	3884	4614		CD45.2	51049	50443	44787	33852	22454	47139	18471	29754		CD45.2		18301	18024
		CD345.1	703	809	851	1063	500	5069	2876	2297	867	1543		CD345.1	20636	18681	13658	31714	8166	25445	11881	30061		CD345.1		3066	7120
		CD45.1+ TCRv2a+	734	848	908	1156	529	5399	3015	2440	940	1623		CD45.1+ TCRv2a+	20834	18874	13727	31937	8224	25600	11985	30326		CD45.1+ TCRv2a+		3082	7154
		%, CD3+CD8+/Live	11.8158	10.945	9.18958	10.4285	10.7759	15.5928	13.0522	14.6767	13.1591	11.2697		%, CD3+CD8+/Live	7.77792	11.2485	11.9336	8.56111	12.0623	16.9801	10.8475	14.9502		%, CD3+CD8+/Live		8.21701	12.1385
							10.631					13.5501						9.88029				13.71
	*	%, CD45.1+TCRv+/Live	1.11204	1.29592	1.29507	1.50204	0.806858	5.51278	4.18332	4.08478	2.56152	2.92839		%, CD45.1+TCRv+/Live	2.24685	3.05531	2.78883	4.13346	3.22299	5.93922	4.24194	7.50618		%, CD45.1+TCRv+/Live		1.17315	3.41052
	*	data for Figure 6E are marked in yellow.
