# Supplementary material for: Selective tubulin-binding drugs induce pericyte phenotype switching and anti-cancer immunity
Source: EMBO Mol Med. 2025 Mar 26;17(5):1071–100. doi: 10.1038/s44321-025-00222-6 (PMC12081767; doi:10.1038/s44321-025-00222-6)
Supplement: Supplementary file 8 — Source data Fig. 6 [file 44321_2025_222_MOESM8_ESM.zip › For EMM submission/Figure 6F/Figure 6F growth and survival .xlsx]

## Sheet: Sheet1
									OT1 @ day 19, 22, 26, 29
			mice	d0	d9	d12	d14	d16	d19	d21	d23	d26
				0	9	12	14	16	19	21	23	26	28	30	31	33	35	36	39	41	42
	untr	cage 1	1		20.5	27.6	36	75	126	144	245	500	977	1229	1470
			2		14.9	28.9	36	55.6	126	144.1	225	405	634	726	794	1015	1372
			3		18	24.8	60.8	100	171	269.5	352	486	725	938	1224	1368
			4		18	29.4	60.8	93.75	171	204.8	294	700	1058	1328	1404
		cage 2	1		20.3	22.5	30.63	48	130	162	233	294	677	750	850	1089	1421
			2		15.7	30.6	52	93.75	135	189	294	527	998.3	1089	1089	1485
			3		18	36	50.6	75	139	196	351	632	968	1058
			4		12.5	21.5	41.6	75	126	144	270	416	632	655	908	1029	1406
	Eri	cage 3	1		15.8	28.9	40	75	135	169	221	368	650	675	908	1152	1440
			2		30.6	25.6	48	87.5	186	211.3	270	470	775	775	1029	1406
			3		17.6	27.9	56	79.4	122	166	319	496	767	850	1048	1484
			4		15.8	32	46.7	58.7	148	196	288	525	607	827	1016	1421
		cage 4	1		18	39.7	62.5	98.3	147.9	204.7	433.5	567	850	993	1180	1440
			2		20.3	27	60	81	139	253	320	474	936	1055	1568
			3		13.5	18	32	45.6	96.3	126	220.5	405	600	794	1099	1372
			4		37	36.8	96	106.3	169	269	416	607.5	1029	1124	1606
	untr + OT1	cage 5	3		15.8	32	50.6	75	147.9	196	288	380	600	787	936	1568
			4		18	33.7	48	93.75	176.4	221	282	384	700	772	992	1152	1450
		cage 6	1		20.3	22.5	29.4	52	91	94	153	352	650	1099	1382	1470
			2		22.5	40	62.8	93.75	126	162	245	446	864	1008	1133	1367
			3		15.8	18	30.6	60.75	148	245	352	586.6	1067	1764
			4		27.6	30.6	65.8	93.8	171.5	257	445.5	526.5	827	1080	1437
	Eri + OT1	cage 7	1		18	27.6	33.7	75	171.5	171.5	169	245	294	400	433.5	587	600	632	998	1300	1521
			2		16.5	20.3	30.6	55.6	114	75	171.5	245	354	426	486	587	700	907.5	1406
			3		18	22.5	40	69.1	114	87.5	144	323	368	445.5	496	625	720	992	1666
			4		15.7	27	46	69	169	112.5	162	252	397	465.8	445.5	496	632	786.5	1500
		cage 8	1		22.5	36.7	56	70.8	87.5	87.5	100	190	320	352	433.5	506	650	826.9	1190	1500
			2		18	24.8	65.8	108.2	153	162	196	196	320	364.5	405	429	550	666	1015	1500
			3		18	44	70.9	87.5	135	153	220.5	320	397	486	486	786.5	850	958.8	1640
			4		20.3	39.7	55	87.5	171	144	162	281	321
	untr				17.2375	27.6625	46.0538	77.0125	140.5	181.675	283	495	833.663	971.625	1105.57	1197.2	1399.67	#DIV/0!	#DIV/0!	#DIV/0!	#DIV/0!
	Eri				21.075	29.4875	55.15	78.975	142.9	199.375	311	489.062	776.75	886.625	1181.75	1379.17	1440	#DIV/0!	#DIV/0!	#DIV/0!	#DIV/0!
	untr + OT1				20	29.4667	47.8667	78.175	143.467	195.833	294.25	445.85	784.667	1085	1176	1389.25	1450	#DIV/0!	#DIV/0!	#DIV/0!	#DIV/0!
	Eri + OT1				18.375	30.325	49.75	77.8375	139.375	124.125	165.625	256.5	346.375	419.971	455.071	573.786	671.714	824.243	1345	1433.33	1521
