# Supplementary material for: Selective tubulin-binding drugs induce pericyte phenotype switching and anti-cancer immunity
Source: EMBO Mol Med. 2025 Mar 26;17(5):1071–100. doi: 10.1038/s44321-025-00222-6 (PMC12081767; doi:10.1038/s44321-025-00222-6)
Supplement: Supplementary file 8 — Source data Fig. 6 [file 44321_2025_222_MOESM8_ESM.zip › For EMM submission/Figure 6G/Tumor growth and survival anti-PD1.xlsx]

## Sheet: a-PD1 exp
															PD1 date			PD1 date			PD1 date			PD1 date				PD1 date
	Wed	Thur	Fri	Sat	Sun	Mon	Tue	Wed	Thur	Fri	Sat	Sun	Mon	Tue	Wed	Thur	Fri	Sat	Sun	Mon	Tue	Wed	Thur	Fri	Sat	Sun	Mon	Tue	Wed	Thur	Fri		Sat	Sun	Mon		Tue	Wed	Thur	Fri	Sat	Sun
	d0	d1	d2	d3	d4	d5	d6	d7	d8	d9	d10	d11	d12	d13	d14	d15	d16	d17	d18	d19	d20	d21	d22	d23	d24	d25	d26	d27	d28	d29	d30		d31	d32	d33		d34	d35	d36	d37
		July	July	July	July	July	July	July	July	July	July	July	August	August	August	August	August	August	August	August	August	August	August	August	August	August	August	August	August	August	August		August	August	August		August	August	August	August
		21	22	23	24	25	26	27	28	29	30	31	1	2	3	4	5	6	7	8	9	10	11	12	13	14	15	16	17	18	19		20	21	22		23	24	25	26
	d0	d1	d2	d3	d4	d5	d6	d7	d8	d9	d10	d11	d12	d13	d14	d15	d16	d17	d18	d19	d20	d21	d22	d23	d24	d25	d26	d27	d28	d29	d30		d31	d32	d33		d34	d35	d36	d37
	0									untr group		C1-1		62.5	108	117	126			220.5	304	304	320	369.8			600	786.5	936	1008	1268	EOE
	0											C1-5		75	88	129.6	169			261	352	445.5	496.4	541.5			878	1080	1210.9	1250	1352	EOE
	0											C2-2		70.9	56	81	86.1			136	162	136.1	221.3
	0											C2-3		65.8	87.5	100	144			259.2	397.4	368	494.1	507.8			716.6	925.8	1080	1250	1310	EOE
	0											C7-1		60.8	87.5	100	162			245	257.3	257.3	352	397.4			675	771.8	907.5	907.5	938				1188	EOE , nec
	0											C7-2		60.8	95	87.5	126			246.2	294.4	320	397.4	433.5			550	907.5	907.5	907.5	968				1406	EOE
	0											C8-1		70.9	93.8	106.3	126.4			269.5	309.4	281.8	384	469.6			631.8	750	968	1058	1091				1340		1406
	0											#144		86.4	100	106.3	141.3			269.5	323.4	384	451.6	526.5			675	937.8	1058	1025	1250	EOE, nec
													average	69.1375	89.475	103.462	135.1	#DIV/0!	#DIV/0!	238.363	299.988	312.087	389.6	463.729			675.2	879.914	1009.7	1058	1168.14	#DIV/0!	#DIV/0!	#DIV/0!	1311.33	#DIV/0!	1406
	0									eribulin group		C3-1		81.3	92.3	105.9	126			171	200.7	245	320	352			432	523.8
	0											C3-3		56	61.7	70.9	86.4			153	179.6	190	245	281.3			508	486	600	576	676				1250		1224	1152	1250	1400
	0											C3-4		64	75	68	72			125	158.8	166.4	198	207			416	448	567	607.5	910				1190		1190	1500
	0											C3-5		52	57.6	56	56			100	100	162	144	211.3			397.4	586.6	466	415.4	700				1152		1080	1058	2048
	0											C4-2		65.8	87.5	87.5	105.5			171	245	221.8	352	368			650	675	609	586.6	675				1250		1289	1328	1662
	0											C4-4		68.8	137.3	113.4	126			239	162	288	245	245			336	433.5	726	526.5	625				717		936	1152	1458
	0											C5-3		76	86.4	79.4	87.5			173	171	211.3	245	281.3			486	564	650	650	847					FD
	0											C5-4		77.3	84.3	84.5	126			169	220.5	190	320	267.2			550	665.5	864	900	1098.5				1500	EOE
	0											C6-3		56	77.2	70.6	81			162	211	211.3	309.4	352			526.5	631.8	725	700	907.5				1188		1328	1328	1549
	0											C6-4		61	84	93.8	97.5			153	211	211.3	269.5	323.4			675	700	907.5	1080	1352	EOE
														65.82	84.33	83	96.39	#DIV/0!	#DIV/0!	161.6	185.96	209.71	264.79	288.85	#DIV/0!	#DIV/0!	497.69	571.42	679.389	671.333	865.667	#DIV/0!	#DIV/0!	#DIV/0!	1178.14	#DIV/0!	1174.5	1253	1593.4
