# Supplementary material for: Selective tubulin-binding drugs induce pericyte phenotype switching and anti-cancer immunity
Source: EMBO Mol Med. 2025 Mar 26;17(5):1071–100. doi: 10.1038/s44321-025-00222-6 (PMC12081767; doi:10.1038/s44321-025-00222-6)
Supplement: Supplementary file 9 — Source data Fig. 7 [file 44321_2025_222_MOESM9_ESM.zip]

Archive with 17 entries (14 files):
- For EMM submission/Figure 7A/
- For EMM submission/Figure 7A/Fig 7A B16-OVA, Clonotype TCR quantification.xlsx
- For EMM submission/Figure 7A/Fig 7A-left FACS- B16-OVA, Clonal T cells, Untreated_OT-I.fcs
- For EMM submission/Figure 7A/Fig 7A-right FACS- B16-OVA, Clonal T cells, Eribulin_OT-I.fcs
- For EMM submission/Figure 7A/Figure 7A clonotype TCR cells.prism
- For EMM submission/Figure 7B/
- For EMM submission/Figure 7B/Fig 7B-left _ FACS_B16-OVA M1 and M2 macrophages, Untreated_OT1.fcs
- For EMM submission/Figure 7B/Fig 7B-right - FACS_B16-OVA M1 and M2 microphages, Eribulin_OT1.fcs
- For EMM submission/Figure 7B/Figure 7B M1 total macrophages.prism
- For EMM submission/Figure 7B/Figure 7B M1_M2 ratio.prism
- For EMM submission/Figure 7B/Figure 7B M2 total macrophages.prism
- For EMM submission/Figure 7B/Figure 7B macrophage quantification.xlsx
- For EMM submission/Figure 7B/Figure 7B total macrophages.prism
- For EMM submission/Figure 7C/
- For EMM submission/Figure 7C/B16-OVA growth & survival.xlsx
- For EMM submission/Figure 7C/Figure 7C growth.prism
- For EMM submission/Figure 7C/Figure 7C survival.prism
