# Supplementary material for: Selective tubulin-binding drugs induce pericyte phenotype switching and anti-cancer immunity
Source: EMBO Mol Med. 2025 Mar 26;17(5):1071–100. doi: 10.1038/s44321-025-00222-6 (PMC12081767; doi:10.1038/s44321-025-00222-6)
Supplement: Supplementary file 9 — Source data Fig. 7 [file 44321_2025_222_MOESM9_ESM.zip › For EMM submission/Figure 7A/Fig 7A B16-OVA, Clonotype TCR quantification.xlsx]

## Sheet: Fig7 A clonal T
			untr + OT1 group				eribulin + OT1 group
		MS	1788	1789	1791		1776	1777	1779	1787
	Clonal T panel	live	1116243	1319183	1436119		1365851	635940	1483997	694642
		CD3+ CD8+	2045	1509	7223		18332	14955	22211	18798
		CD45.1+	231	883	667		3879	4317	5339	2097
		CD45.1+TCR+	228	863	648		3778	4175	5196	2036
		CD45.2+	1773	585	6437		13944	9972	15774	16078
		CD45.1+TCR+ / Live (%)	0.0204257	0.0654193	0.0451216		0.276604	0.656508	0.350135	0.293101
