# Supplementary material for: Selective tubulin-binding drugs induce pericyte phenotype switching and anti-cancer immunity
Source: EMBO Mol Med. 2025 Mar 26;17(5):1071–100. doi: 10.1038/s44321-025-00222-6 (PMC12081767; doi:10.1038/s44321-025-00222-6)
Supplement: Supplementary file 9 — Source data Fig. 7 [file 44321_2025_222_MOESM9_ESM.zip › For EMM submission/Figure 7B/Figure 7B macrophage quantification.xlsx]

## Sheet: polarization
			untr + OT1 group				eribulin + OT1 group
		MS	1788	1789	1791		1776	1777	1778	1779	1787
	Macrophage panel	Live	76365	144444	418016		739480	996753	540645	762472	1065397
		CD45+	30733	37943	270664		519528	570353	269412	521747	526718
		Gr1-	11836	11671	83152		150832	177380	70255	135744	169078
		CD11b+F4/80+	3576	3952	30081		50019	62412	20927	39352	63124
		MHC+iNOS+	81	465	3596		20949	26866	3036	9943	14664
		CD206+	2337	2169	14437		7721	11060	11312	5104	13110
	total Macrophage/live	CD11b+F4/80+/Live (%)	4.68277	2.73601	7.19614		6.76408	6.26153	3.87075	5.16111	5.92493
		M1/Macrophage (%)	2.2651	11.7662	11.9544		41.8821	43.0462	14.5076	25.2668	23.2305
		M2/Macrophage (%)	65.3523	54.8836	47.9938		15.4361	17.721	54.0546	12.9701	20.7686
		M1/M2	0.0346598	0.214385	0.249082		2.71325	2.42911	0.268388	1.94808	1.11854
