# Supplementary material for: Selective tubulin-binding drugs induce pericyte phenotype switching and anti-cancer immunity
Source: EMBO Mol Med. 2025 Mar 26;17(5):1071–100. doi: 10.1038/s44321-025-00222-6 (PMC12081767; doi:10.1038/s44321-025-00222-6)
Supplement: Supplementary file 9 — Source data Fig. 7 [file 44321_2025_222_MOESM9_ESM.zip › For EMM submission/Figure 7C/B16-OVA growth & survival.xlsx]

## Sheet: Growth Curve & Survival
		Survival		D5		D6		D7		D8		D9		D10	D12		D13		D14		D15		D16		D17
	Mouse #	Died	Day	Treatment	Size (mm3)	Treatment	Size (mm3)	Treatment	Size (mm3)	Treatment	Size (mm3)	Treatment	Size (mm3)	Size (mm3)	Treatment	Size (mm3)	Treatment	Size (mm3)	Treatment	Size (mm3)	Treatment	Size (mm3)	Treatment	Size (mm3)	Size (mm3)
Untreated	1	Y	16	Untreated	15.8	Untreated	36	Untreated	36	Untreated	55.7	Untreated	90.8	147.9	Untreated	384.8	Untreated	716.6	Untreated	786.5	Untreated	1436.5	Untreated	1715
	2	Y	15		24.5		62.5		75		117		272	364.5		575		972		1412.4		1982
	3	Y	17		21.4		32		32		36		48	98.3		303.8		450		661.3		828		1014	1576.9
	7	Y	16		30.6		40		50.6		105.9		121	220.5		496.8		716.6		925.8		1309.8		1912.5
5 mice	8	Y	15		40		55.7		68.8		135		253.1	397.4		625		847		1328.1		1813
					26.46		45.24		52.48		89.92		156.98	245.72		477.08		740.44		1022.82		1473.86		1547.17	1576.9
		Survival		D5		D6		D7		D8		D9		D10	D12		D13		D14		D15		D16		D17
	Mouse #	Died	Day	Treatment	Size (mm3)	Treatment	Size (mm3)	Treatment	Size (mm3)	Treatment	Size (mm3)	Treatment	Size (mm3)	Size (mm3)	Treatment	Size (mm3)	Treatment	Size (mm3)	Treatment	Size (mm3)	Treatment	Size (mm3)	Treatment	Size (mm3)	Size (mm3)
Eribulin	9	Y	16	Eribulin	40	Eribulin	40	Eribulin	62.5	Eribulin	90.8	Eribulin	144	288	Eribulin	550	Eribulin	726	Eribulin	1008	Eribulin	1225.3	Eribulin	1682
	10	Y	15		36		40		68.8		98.3		135	343.2		689.1		1008		1171.9		1617
	11	Y	15		40		50.6		55.7		75		135	304		606.4		793.5		1171.9		1800
	12	Y	17		24.5		36		45.6		62.5		98.3	239.1		550		695.8		826.6		1054.7		1225.3	1800
	13	Y	15		44		55.7		60.8		87.5		267.2	343.2		661.5		859.6		1140.8		1519
	14	Y	16		45.6		55.7		90.8		126		196	320		600		786.5		1008		1267.5		1549.1
	15	Y	15		20.3		45.6		50.6		81.3		153	295.3		600		786.5		1008		1605.5
8 mice	16	Y (W)	15		27.6		44		50.6		65.8		220.5	267.2		445.5		600		816.8
					34.75		45.95		60.675		85.9		168.625	300		587.812		781.987		1019		1441.29		1485.47	1800
		Survival		D5	D6		D7		D8		D9		D10		D11		D12		D13		D14	D15	D16	D17	D18	D19	D20
	Mouse #	Died	Day	Treatment	Treatment	Size (mm3)	Treatment	Size (mm3)	Treatment	Size (mm3)	Treatment	Size (mm3)	Treatment	Size (mm3)	Treatment	Size (mm3)	Treatment	Size (mm3)	Treatment	Size (mm3)	Size (mm3)	Size (mm3)	Size (mm3)	Size (mm3)	Size (mm3)	Size (mm3)	Size (mm3)
Untreated + OT-1	1758	Y	19	Untreated	Untreated	40	Untreated	44	Untreated	113.44	Untreated	144	OT-1	267.19	Untreated	496.38	Untreated	575	OT-1 #2	661.5	756	1015.6	1015.6	1183	1366.9	1682
	1761	Y	20			NA		21.44		83.19		147.88		267.19		320		675		847	847	744.19	847	816.8	907.5	1188	1394
	1762	Y	16			49.67		72		64		162		257.25		384		541		526.5	625	1183	1230.2
4 mice	1763	Y	15			56.41		83.19		144		220.5		281.25		575		800		991.88	1152	1764
						48.6933		55.1575		101.157		168.595		268.22		443.845		647.75		756.72	845	1176.7	1030.93	999.9	1137.2	1435	1394
		Survival		D5	D6		D7		D8		D9		D10		D11		D12		D13		D14	D15	D16	D17	D18	D19	D20	D21	D22	D23	D24	D25	D26
	Mouse #	Died	Day	Treatment	Treatment	Size (mm3)	Treatment	Size (mm3)	Treatment	Size (mm3)	Treatment	Size (mm3)	Treatment	Size (mm3)	Treatment	Size (mm3)	Treatment	Size (mm3)	Treatment	Size (mm3)	Size (mm3)	Size (mm3)	Size (mm3)	Size (mm3)	Size (mm3)	Size (mm3)	Size (mm3)	Size (mm3)	Size (mm3)	Size (mm3)	Size (mm3)	Size (mm3)	Size (mm3)
Eribulin + OT-1	ARC 1	Y	23	Eribulin	Eribulin	12.5	Eribulin	18	Eribulin	24.5	Eribulin	36	OT-1	90.75	Eribulin	98.31	Eribulin	144	OT-1 #2	190.13	281.25	295.3	295.3	281.25	425.3	496.4	650	877.3	1352	2025
	ARC 2	Y	21			27.56		55.69		75		117		196.88		240		304		550	550	550	525	496.4	606.4	1015.6	1183	1519
	ARC 3	Y	26			NA		NA		NA		15.75		32		48		136		118.75	180	118.75	118.75	118.75	143.7	257.3	352	433.5	654.3	800	1223.3	1346.1	1774.5
	ARC 5	Y	23			12.5		15.13		27.56		30.63		44		70.88		121		245	281	320	361.3	336	336	425.3	465.8	689.1	1080	1458
5 mice	1756	Y	20			27.56		40		81.25		113.44		169		153		352		368	564	586.6	546.8	469.6	675	907.5	1080
						20.03		32.205		52.0775		62.564		106.526		122.038		211.4		294.376	371.25	374.13	369.43	340.4	437.28	620.42	746.16	879.725	1028.77	1427.67	1223.3	1346.1	1774.5
