# Supplementary material for: Selective tubulin-binding drugs induce pericyte phenotype switching and anti-cancer immunity
Source: EMBO Mol Med. 2025 Mar 26;17(5):1071–100. doi: 10.1038/s44321-025-00222-6 (PMC12081767; doi:10.1038/s44321-025-00222-6)
Supplement: Supplementary file 10 — Source data Fig. 8 [file 44321_2025_222_MOESM10_ESM.zip]

Archive with 34 entries (27 files):
- For EMM submission/Figure 8A/
- For EMM submission/Figure 8A/CD31 - aSMA/
- For EMM submission/Figure 8A/CD31 - aSMA/SOLTI 1 cycle eribulin.tif
- For EMM submission/Figure 8A/CD31 - aSMA/SOLTI 4 cycles eribulin.tif
- For EMM submission/Figure 8A/CD31 - aSMA/SOLTI pre-treatment.tif
- For EMM submission/Figure 8A/CD31 - CDH5/
- For EMM submission/Figure 8A/CD31 - CDH5/SOLTI 1 cycle eribulin.tif
- For EMM submission/Figure 8A/CD31 - CDH5/SOLTI 4 cycles eribulin.tif
- For EMM submission/Figure 8A/CD31 - CDH5/SOLTI pre-treatment.tif
- For EMM submission/Figure 8A/CD31 - PDGFRb/
- For EMM submission/Figure 8A/CD31 - PDGFRb/SOLTI   1 cycle eribulin.tif
- For EMM submission/Figure 8A/CD31 - PDGFRb/SOLTI   4 cycles eribulin.tif
- For EMM submission/Figure 8A/CD31 - PDGFRb/SOLTI  pre-treatment.tif
- For EMM submission/Figure 8A/CD31 - pMLC/
- For EMM submission/Figure 8A/CD31 - pMLC/SOLTI 1 cycle eribulin.tif
- For EMM submission/Figure 8A/CD31 - pMLC/SOLTI 4 cycles eribulin.tif
- For EMM submission/Figure 8A/CD31 - pMLC/SOLTI pre-treatment.tif
- For EMM submission/Figure 8A/CD31 - pMLC/Thumbs.db
- For EMM submission/Figure 8B/
- For EMM submission/Figure 8B/Figure 8B CD31 - aSMA.prism
- For EMM submission/Figure 8B/Figure 8B CD31 - CDH5.prism
- For EMM submission/Figure 8B/Figure 8B CD31 - PDGFRb.prism
- For EMM submission/Figure 8B/Figure 8B CD31 - pMLC.prism
- For EMM submission/Figure 8B/SOLTI CD31 aSMA pMLC quantification  HR+ BC.xlsx
- For EMM submission/Figure 8B/SOLTI CD31 PDGRF quantification HR+ BC.xlsx
- For EMM submission/Figure 8B/SOLTI CDH5_CD31 quantification HR+ BC.xlsx
- For EMM submission/Figure 8C/
- For EMM submission/Figure 8C/Figure 8C CD31 - aSMA.prism
- For EMM submission/Figure 8C/Figure 8C CD31 - CDH5.prism
- For EMM submission/Figure 8C/Figure 8C CD31 - PDGFRb.prism
- For EMM submission/Figure 8C/Figure 8C CD31 - pMLC.prism
- For EMM submission/Figure 8C/SOLTI CD31 aSMA pMLC quantification  TBNC.xlsx
- For EMM submission/Figure 8C/SOLTI CD31 PDGRF quantification  TNBC.xlsx
- For EMM submission/Figure 8C/SOLTI CDH5_ CD31 quantification TNBC.xlsx
