# Supplementary material for: Selective tubulin-binding drugs induce pericyte phenotype switching and anti-cancer immunity
Source: EMBO Mol Med. 2025 Mar 26;17(5):1071–100. doi: 10.1038/s44321-025-00222-6 (PMC12081767; doi:10.1038/s44321-025-00222-6)
Supplement: Supplementary file 10 — Source data Fig. 8 [file 44321_2025_222_MOESM10_ESM.zip › For EMM submission/Figure 8B/SOLTI CD31 aSMA pMLC quantification HR+ BC.xlsx]

## Sheet: CD31+aSMA+
					CD31+a-SMA+/CD31+
	summary				SCR	C2D1	surgery
			HR+ BC	401011	0.0645498	0.0683451	0.294429
			HR+ BC	401012	0.145364	0.0656227	0.236799
			HR+ BC	401017	0.106865	0.0623143	0.168838
			HR+ BC	401022	0.122132	0.202769	0.212878
			HR+ BC	410028	0.0661682	0.117196	0.274391
			HR+ BC	401030	0.0259805	0.0314634	0.0960572
			HR+ BC	410005	0.0606147	0.0846272	0.239362
			HR+ BC	410007	0.0647849	0.040226	0.192847
				average	0.0820574	0.0840704	0.21445
HR+ BC	Needle biopsy						Needle biopsy						surgery
	Before treatment						after 1 cycle of Eribulin						after 4 cycles of Eribulin
	SCR sample		CD31	a-SMA	CD31+a-SMA+	CD31+a-SMA+/ CD31	C2D1		CD31	a-SMA	CD31+a-SMA+	CD31+a-SMA+/ CD31	surgery sample		CD31	a-SMA	CD31+a-SMA+	CD31+a-SMA+/ CD31
	401011	20 x 1	0.99	1.94	0.03	0.030303	401011	20 x 1	1.03	3.59	0.04	0.038835	401011	20 x 1	2.15	3.83	0.86	0.4
		20 x 2	1.79	1.43	0.02	0.0111732		20 x 2	1.61	2.47	0.07	0.0434783		20 x 2	2.05	5.28	0.96	0.468293
		20 x 3	0.45	1.82	0.006	0.0133333		20 x 3	1.7	1.86	0.08	0.0470588		20 x 3	2.58	2.38	0.68	0.263566
		20 x 4	1.77	5.72	0.36	0.20339		20 x 4	1.97	2.58	0.01	0.00507614		20 x 4	1.32	1.7	0.36	0.272727
								20 x 5	1.85	1.36	0.4	0.216216		20 x 5	1.75	4.64	0.34	0.194286
								20 x 6	1.01	2.31	0.06	0.0594059		20 x 6	1.91	1.92	0.54	0.282723
														20 x 7	1.2	1.38	0.36	0.3
														20x 8	1.45	2.43	0.35	0.241379
														20 x 9	1.19	3.47	0.27	0.226891
						0.0645498						0.0683451						0.294429
			CD31	a-SMA	CD31+a-SMA+	'CD31+a-SMA+/ CD31			CD31	a-SMA	CD31+a-SMA+	CD31+a-SMA+/ CD31			CD31	a-SMA	CD31+a-SMA+	CD31+a-SMA+/ CD31
	401012	20 x 1	1.59	1.53	0.15	0.0943396	401012	20 x 1	2.75	1.87	0.21	0.0763636	401012	20 x 1	2.77	3.02	0.68	0.245487
	SCR	20 x 2	2.33	2.98	0.5	0.214592	C2D1	20 x 2	3.95	0.85	0.2	0.0506329	surgery	20 x 2	1.74	2.56	0.49	0.281609
		20 x 3	1.92	1.9	0.15	0.078125		20 x 3	2.61	4	0.04	0.0153257		20 x 3	1.98	1.22	0.41	0.207071
		20 x 4	1.67	0.9	0.05	0.0299401		20 x 4	2.49	1.46	0.17	0.0682731		20 x 4	1.92	3.8	0.57	0.296875
		20 x 5	1.66	2.91	0.72	0.433735		20 x 5	2.28	3.56	0.07	0.0307018		20 x 5	1.24	3.12	0.29	0.233871
		20 x 6	3.23	1.78	0.24	0.0743034			3.28	1.59	0.5	0.152439		20 x 6	1.89	2.79	0.56	0.296296
		20 x 7	1.89	2.9	0.27	0.142857								20 x 7	3.32	1.74	0.32	0.0963855
		20x 8	2.21	2.66	0.21	0.0950226								20 x 8
						0.145364						0.0656227						0.236799
			CD31	a-SMA	CD31+a-SMA+				CD31	a-SMA	CD31+a-SMA+				CD31	a-SMA	CD31+a-SMA+
	401017	20 x 1	1.96	2.15	0.04	0.0204082	401017	20 x 1	1.49	5.03	0.22	0.147651	401017	20 x 1	1.89	1.86	0.36	0.190476
		20 x 2	1.23	1.15	0.33	0.268293		20 x 2	1.36	2.44	0.02	0.0147059		20 x 2	2.92	3.59	0.41	0.140411
		20 x 3	1.49	0.88	0.29	0.194631		20 x 3	1.34	1.01	0.05	0.0373134		20 x 3	1.56	1.02	0.38	0.24359
		20 x 4	1.59	1.46	0.26	0.163522		20 x 4	3.63	2.67	0.18	0.0495868		20 x 4	1.29	1.53	0.17	0.131783
		20 x 5	1.48	0.92	0.32	0.216216		20 x 5						20 x 5	2.32	1.6	0.32	0.137931
		20 x 7	4.7	4.15	0.18	0.0382979
		20x 8	0.87	1.73	0.02	0.0229885
		20 x 9	1.1	1.7	0.04	0.0363636
		20 x 10	0.94	1.93	0.001	0.00106383
						0.106865						0.0623143						0.168838
			CD31	a-SMA	CD31+a-SMA+				CD31	a-SMA	CD31+a-SMA+				CD31	a-SMA	CD31+a-SMA+
	401022	20 x 1	3.39	1.59	0.3	0.0884956	401022	20 x 1	3.22	3.67	0.85	0.263975	401022	20 x 1	3.04	1.36	0.48	0.157895
		40 x 1	5.25	1.49	0.82	0.15619		20 x 2	2.95	2.1	0.63	0.213559		20 x 2	1.67	0.73	0.28	0.167665
		40 x 2	3.04	1.83	0.37	0.121711		20 x 3	1.79	3.34	0.28	0.156425		20 x 3	1.85	1.54	0.62	0.335135
								20 x 4	3.03	2.52	0.65	0.214521		20 x 4	2.68	1.62	0.45	0.16791
								20 x 5	2.38	2.6	0.45	0.189076		20 x 5	1.65	1.67	0.53	0.321212
								20 x 6	2.79	2.21	0.54	0.193548		20 x 6	1.02	1.77	0.13	0.127451
								20 x 7	2.51	2.38	0.43	0.171315
								20x 8	2.23	2.08	0.49	0.219731
						0.122132						0.202769						0.212878
	non-TNBC		CD31	a-SMA	CD31+a-SMA+				CD31	a-SMA	CD31+a-SMA+				CD31	a-SMA	CD31+a-SMA+
	401028	20 x 1	1.66	1.33	0.02	0.0120482	401028	20 x 1	2.42	0	0	0	401028	20 x 1	2.25	2.39	0.68	0.302222
	SCR	20 x 2	1.65	1.58	0.16	0.0969697	C2D1	20 x 2	2.84	3.52	0.22	0.0774648	surgery	20 x 2	2.12	0.51	0.17	0.0801887
		20 x 3	1.6	1.54	0.23	0.14375		20 x 3	1.36	1.29	0.3	0.220588		20 x 3	2.66	3.93	1.24	0.466165
		20 x 4	2.52	0.78	0.03	0.0119048		20 x 4	2.05	1.1	0.35	0.170732		20 x 4	2.68	2.72	0.78	0.291045
														20 x 5	1.86	2.39	0.6	0.322581
														20 x 6	2.3	1.39	0.31	0.134783
														20 x 7	2.5	1.45	0.6	0.24
														20 x 8	0.98	1.48	0.18	0.183673
														20 x 9	1.75	1.69	0.56	0.32
														20 x 10	1.58	1.55	0.63	0.398734
														20 x11	1.47	1.36	0.41	0.278912
						0.0661682						0.117196						0.274391
			CD31	a-SMA	CD31+a-SMA+				CD31	a-SMA	CD31+a-SMA+				CD31	a-SMA	CD31+a-SMA+
	401030	20 x 1	1.38	0.29	0.01	0.00724638	401030	20 x 1	1.41	3.18	0.03	0.0212766	401030	20 x 1	0.91	0.79	0.03	0.032967
	SCR	20 x 2	1.43	0.38	0.08	0.0559441	C2D1	20 x 2	1	3.54	0.02	0.02	Surgery	20 x 2	1.07	1.31	0.11	0.102804
		20 x 3	1.09	0.31	0.005	0.00458716		20 x 3	2.01	2.2	0.11	0.0547264		20 x 3	1.67	4.35	0.17	0.101796
		20 x 5	0.83	0.82	0.03	0.0361446		20 x 4	1.34	1.64	0.04	0.0298507		20 x 4	1.86	3.49	0.17	0.0913978
														20 x 5	1.92	2.89	0.22	0.114583
														20 x 6	1.23	1.75	0.18	0.146341
														20 x 7	0.76	0.4	0.03	0.0394737
														20x 8	1.22	1.33	0.13	0.106557
														20 x 9	1.25	1.07	0.15	0.12
														20 x 10	0.86	0.8	0.09	0.104651
						0.0259805						0.0314634						0.0960572
	non-TNBC		CD31	a-SMA	CD31+a-SMA+	CD31+a-SMA+/ CD31			CD31	a-SMA	CD31+a-SMA+	CD31+a-SMA+/ CD31			CD31	a-SMA	CD31+a-SMA+	CD31+a-SMA+/ CD31
	410005	20 x 1	1.42	1.09	0.09	0.0633803	410005	20 x 1	3.92	2.2	0.47	0.119898	410005	20 x 1	1.03	1.46	0.26	0.252427
	SCR	20 x 2	1.31	3.42	0.11	0.0839695	C2D1	20 x 2	1.13	1.12	0.07	0.0619469	surgery	20 x 2	2.31	4.95	1.04	0.450216
		20 x 3	2.07	1.33	0.01	0.00483092		20 x 3	1.52	0.33	0.2	0.131579		20 x 3	2.26	2.13	0.33	0.146018
		20 x 4	1.59	1.61	0.08	0.0503145		20 x 4	2.57	0.96	0.03	0.0116732		20 x 4	1.78	2.13	0.27	0.151685
		20 x 5	1.73	2.05	0.21	0.121387		20 x 5	1.53	2.04	0.15	0.0980392		20 x 5	1.35	3.38	0.35	0.259259
		20 x 6	1.04	2.55	0.07	0.0673077								20 x 6	0.97	0.99	0.29	0.298969
		20 x 7	1.51	0.78	0.05	0.0331126								20 x 7	1.5	1.58	0.42	0.28
														20 x 8	2.08	1.97	0.35	0.168269
														20 x 9	2.51	0.91	0.37	0.14741
						0.0606147						0.0846272						0.239362
	non-TNBC		CD31	a-SMA	CD31+a-SMA+	CD31+a-SMA+/ CD31			CD31	a-SMA	CD31+a-SMA+	CD31+a-SMA+/ CD31			CD31	a-SMA	CD31+a-SMA+	CD31+a-SMA+/ CD31
	410007	20 x 1	2.16	1.03	0.13	0.0601852	410007	20 x 1	2.09	0.66	0.15	0.0717703	410007	20 x 1	4.4	4.2	0.65	0.147727
	SCR	20 x 2	1.87	1.96	0.11	0.0588235	C2D1	20 x 2	2.37	5	0.04	0.0168776	surgery	20 x 2	1.9	1.38	0.37	0.194737
		20 x 3	1.65	9	0.06	0.0363636		20 x 3	3.95	1.65	0.19	0.0481013		20 x 3	1.84	1.52	0.18	0.0978261
		20 x 4	3.4	1.35	0.05	0.0147059		20 x 4	2.07	1.85	0.05	0.0241546		20 x 4	2.25	2.02	0.61	0.271111
		20 x 5	2.47	2.24	0.38	0.153846		20 x 5						20 x 5	1.88	3.1	0.61	0.324468
														20 x 6	2.64	1.65	0.32	0.121212
						0.0647849						0.040226						0.192847

## Sheet: CD31+ pMLC+
summary
			pMLC+CD31+/CD31+
		Patient ID	SCR (pretreatment)	C2D1 (1x)	surgery (4 x)
	HR+ BC	401012	0.0236378	0.0849	0.281836
	HR+ BC	401028	0.0837474	0.1258	0.361429
	HR+ BC	410005	0.0797946	0.0589	0.368575
	HR+ BC	410007	0.0757956	0.0746	0.204925
	HR+ BC	401011	0.131297	0.0678357	0.327771
	HR+ BC	401017	0.0410778	0.0458264	0.248738
	HR+ BC	401022	0.0734117	0.15481	0.314972
	HR+ BC	401030	0.0826282	0.0772226	0.178
	HR+ BC	non-TNBC		CD31	pMLC	CD31+pMLC+	%, pMLC+CD31+/CD31+				CD31	pMLC	CD31+pMLC+	%, pMLC+CD31+/CD31+				CD31	pMLC	CD31+pMLC+	%, pMLC+CD31+/CD31+
		401012	20 x 1	1.59	2.4	0.01	0.00628931		401012	20 x 1	2.75	2.54	0.2	0.0727273		401012	20 x 1	2.77	2.97	0.54	0.194946
		SCR	20 x 2	2.33	3.93	0.06	0.0257511		C2D1	20 x 2	3.95	1.49	0.22	0.0556962		surgery	20 x 2	1.74	2.97	0.46	0.264368
			20 x 3	1.92	1.42	0.01	0.00520833			20 x 3	2.61	1.75	0.38	0.145594			20 x 3	1.98	1.03	0.36	0.181818
			20 x 4	1.67	0.84	0.13	0.0778443			20 x 4	2.49	1.14	0.1	0.0401606			20 x 4	1.92	3.69	1.18	0.614583
			20 x 6	3.23	0.74	0.01	0.00309598			20 x 5	2.28	2.76	0.23	0.100877			20 x 5	1.24	3.04	0.26	0.209677
											3.28	2.66	0.31	0.0945122			20 x 6	1.89	4.11	0.72	0.380952
																	20 x 7	3.32	0.81	0.42	0.126506
							0.0236378							0.0849279							0.281836
		non-TNBC		CD31	pMLC	CD31+pMLC+	%, pMLC+CD31+/CD31+				CD31	pMLC	CD31+pMLC+	%, pMLC+CD31+/CD31+				CD31	pMLC	CD31+pMLC+	%, pMLC+CD31+/CD31+
		401028	20 x 1	1.66	1.58	0.07	0.0421687		401028	20 x 1	2.42	0		0		401028	20 x 1	2.25	2.29	0.68	0.302222
		SCR	20 x 2	1.65	0.81	0.07	0.0424242		C2D1	20 x 2	2.84	3.02	0.31	0.109155		surgery	20 x 2	2.12	1.15	0.57	0.268868
			20 x 3	1.6	1.07	0.28	0.175			20 x 3	1.36	2	0.35	0.257353			20 x 3	2.66	3.58	0.42	0.157895
			20 x 4	2.52	1.7	0.19	0.0753968			20 x 4	2.05	2.96	0.28	0.136585			20 x 4	2.68	2.64	1.07	0.399254
																	20 x 5	1.86	3.17	0.66	0.354839
																	20 x 6	2.3	2.36	0.59	0.256522
																	20 x 7	2.5	3.82	0.95	0.38
																	20 x 8	0.98	2.57	0.13	0.132653
																	20 x 9	1.75	1.92	0.63	0.36
																	20 x 10	1.58	1.83	0.8	0.506329
																	20 x11	1.47	1.61	1.26	0.857143
							0.0837474							0.125773							0.361429
		non-TNBC		CD31	pMLC	CD31+pMLC+	%, pMLC+CD31+/CD31+				CD31	pMLC	CD31+pMLC+	%, pMLC+CD31+/CD31+				CD31	pMLC	CD31+pMLC+	%, pMLC+CD31+/CD31+
		410005	20 x 1	1.42	0.84	0.15	0.105634		410005	20 x 1	3.92	1.92	0.53	0.135204		410005	20 x 1	1.03	2.72	0.23	0.223301
		SCR	20 x 2	1.31	1.03	0.1	0.0763359		C2D1	20 x 2	1.13	1.06	0.01	0.00884956		surgery	20 x 2	2.31	5.77	1.5	0.649351
			20 x 3	2.07	0.72	0.04	0.0193237			20 x 3	1.52	0.04	0.11	0.0723684			20 x 3	2.26	1.94	0.19	0.0840708
			20 x 4	1.59	1.11	0.05	0.0314465			20 x 4	2.57	3.68	0.15	0.0583658			20 x 4	1.78	2.59	0.41	0.230337
			20 x 5	1.73	1.93	0.19	0.109827			20 x 5	1.53	0.47	0.03	0.0196078			20 x 5	1.35	3.34	0.6	0.444444
			20 x 6	1.04	0.37	0.08	0.0769231										20 x 6	0.97	2.27	0.49	0.505155
			20 x 7	1.51	0.29	0.21	0.139073										20 x 7	1.5	1.95	0.8	0.533333
																	20 x 8	2.08	2.39	0.36	0.173077
																	20 x 9	2.51	3.29	1.19	0.474104
							0.0797946							0.0588791							0.368575
		non-TNBC		CD31	pMLC	CD31+pMLC+	%, pMLC+CD31+/CD31+				CD31	pMLC	CD31+pMLC+	%, pMLC+CD31+/CD31+				CD31	pMLC	CD31+pMLC+	%, pMLC+CD31+/CD31+
		410007	20 x 1	2.16	1.15	0.13	0.0601852		410007	20 x 1	2.09	1.43	0.35	0.167464		410007	20 x 1	4.4	4.7	0.68	0.154545
		SCR	20 x 2	1.87	0	0.07	0.0374332		C2D1	20 x 2	2.37	1.07	0.13	0.0548523		surgery	20 x 2	1.9	3.71	0.57	0.3
			20 x 3	1.65	0	0.14	0.0848485			20 x 3	3.95	1.39	0.11	0.0278481			20 x 3	1.84	1.04	0.11	0.0597826
			20 x 4	3.4	2.98	0.09	0.0264706			20 x 4	2.07	2.08	0.1	0.0483092			20 x 4	2.25	3.31	0.51	0.226667
			20 x 5	2.47	2.09	0.42	0.17004										20 x 5	1.88	1.71	0.42	0.223404
																	20 x 6	2.64	2.77	0.7	0.265152
							0.0757956							0.0746184							0.204925
		Needle biopsy							Needle biopsy							surgery
		Before treatment							after 1 rounds of Eribulin							after 2 rounds of Eribulin
		SCR sample		CD31	pMLC	CD31+pMLC+	%, pMLC+CD31+/CD31+		C2D1		CD31	pMLC	CD31+pMLC+	%, pMLC+CD31+/CD31+		surgery sample		CD31	pMLC	CD31+pMLC+	%, pMLC+CD31+/CD31+
		401011	20 x 1	0.99	2.81	0.24	0.242424		401011	20 x 1	1.03	2.57	0.03	0.0291262		401011	20 x 1	2.15	3.07	0.81	0.376744
			20 x 2	1.79	1	0.05	0.027933			20 x 2	1.61	3.03	0.24	0.149068			20 x 2	2.05	4.87	0.83	0.404878
			20 x 3	0.45	1.59		0.0175439			20 x 3	1.7	0.76	0.05	0.0294118			20 x 3	2.58	2.59	0.58	0.224806
			20 x 4	1.77	8.49	0.42	0.237288			20 x 4	1.97	2.33	0.07	0.035533			20 x 4	1.32	2.29	0.55	0.416667
										20 x 5	1.85	0.64	0.12	0.0648649			20 x 5	1.75	3.44	0.32	0.182857
										20 x 6	1.01	0.6	0.1	0.0990099			20 x 6	1.91	4.41	0.8	0.418848
																	20 x 7	1.2	2.25	0.42	0.35
																	20x 8	1.45	4.09	0.31	0.213793
																	20 x 9	1.19	4.05	0.43	0.361345
							0.131297							0.0678357							0.327771
				CD31	pMLC	CD31+pMLC+	%, pMLC+CD31+/CD31+				CD31	pMLC						CD31	pMLC
		401017	20 x 1	1.96	1.87	0.07	0.0357143		401017	20 x 1	1.49	3.19	0.14	0.0939597		401017	20 x 1	1.89	2.79	0.53	0.280423
			20 x 2	1.23	1.08	0.005	0.00406504			20 x 2	1.36	2.36	0.06	0.0441176			20 x 2	2.92	13.54	0.34	0.116438
			20 x 3	1.49	0.37	0.01	0.00671141			20 x 3	1.34	0.61	0.02	0.0149254			20 x 3	1.56	2.31	0.28	0.179487
			20 x 4	1.59	5.83	0.01	0.00628931			20 x 4	3.63	2.59	0.11	0.030303			20 x 4	1.29	1.98	0.54	0.418605
			20 x 7	4.7	14.45	0.42	0.0893617										20 x 5	2.32	3.11	0.09	0.0387931
			20x 8	0.87	2.21	0.12	0.137931
			20 x 9	1.1	2.75	0.03	0.0272727
			20 x 10	0.94	4.09	0.02	0.0212766
							0.0410778							0.0458264							0.248738
				CD31	pMLC	CD31+pMLC+	%, pMLC+CD31+/CD31+				CD31	pMLC						CD31	pMLC
		401022	20 x 1	3.39	19.53	0.27	0.079646		401022	20 x 1	3.22	3.5	0.72	0.223602		401022	20 x 1	3.04	3.5	1.03	0.338816
			40 x 1	5.25	1.28	0.22	0.0419048			20 x 2	2.95	5.47	1.02	0.345763			20 x 2	1.67	0.85	0.34	0.203593
			40 x 2	3.04	1.63	0.3	0.0986842			20 x 3	1.79	2.08	0.06	0.0335196			20 x 3	1.85	2.22	0.78	0.421622
										20 x 4	3.03	2.98	0.34	0.112211			20 x 4	2.68	2.6	0.63	0.235075
										20 x 5	2.38	4.22	0.15	0.0630252			20 x 5	1.65	2.02	0.62	0.375758
										20 x 6	2.79	4.26	0.98	0.351254			20 x 6	1.02	2.18
										20 x 7	2.51	0.59	0.06	0.0239044
										20x 8	2.23	1.03	0.19	0.0852018
							0.0734117							0.15481							0.314972
				CD31	pMLC	CD31+pMLC+	%, pMLC+CD31+/CD31+				CD31	pMLC						CD31	pMLC
		401030	20 x 1	1.38	1.38	0.09	0.0652174		401030	20 x 1	1.41	3.32	0.009	0.00638298		401030	20 x 1	0.91	1.09	0.17	0.186813
		SCR	20 x 2	1.43	0.62	0.08	0.0559441		C2D1	20 x 2	1	13.1	0.004	0.004		Surgery	20 x 2	1.07	0.7	0.17	0.158879
			20 x 3	1.09	0.53	0.11	0.100917			20 x 3	2.01	1.79	0.42	0.208955			20 x 3	1.67	4.41	0.31	0.185629
			20 x 5	0.83	0.48	0.09	0.108434			20 x 4	1.34	0.99	0.12	0.0895522			20 x 4	1.86	3.55	0.15	0.0806452
																	20 x 5	1.92	2.92	0.53	0.276042
																	20 x 6	1.23	3.4	0.14	0.113821
																	20 x 7	0.76	1.54	0.13	0.171053
																	20x 8	1.22	1.01	0.26	0.213115
																	20 x 9	1.25	0.92	0.24	0.192
																	20 x 10	0.86	1.4	0.09	0.104651
							0.0826282							0.0772226							0.178
