# Supplementary material for: Selective tubulin-binding drugs induce pericyte phenotype switching and anti-cancer immunity
Source: EMBO Mol Med. 2025 Mar 26;17(5):1071–100. doi: 10.1038/s44321-025-00222-6 (PMC12081767; doi:10.1038/s44321-025-00222-6)
Supplement: Supplementary file 10 — Source data Fig. 8 [file 44321_2025_222_MOESM10_ESM.zip › For EMM submission/Figure 8B/SOLTI CDH5_CD31 quantification HR+ BC.xlsx]

## Sheet: summary
			CD31+PDGRF+/CD31+
		Patient ID	SCR	C2D1	surgery
summary	HR+ BC	401012	0.317206	0.325488	0.514664
	HR+ BC	401011	0.260122	0.233387	0.533099
	HR+ BC	410007	0.240749	0.285176	0.497832
		average	0.272692	0.28135	0.515199

## Sheet: HR+BC
Needle biopsy						Needle biopsy					surgery
Before treatment						after 1 rounds of Eribulin					after 4 rounds of Eribulin
	SCR					C2D1					Surgery
401012	Image	CD31	VE-Cadherin	CD31+VE-Cadherin+	Adhesion marker/EC	Image	CD31	VE-Cadherin	CD31+VE-Cadherin+	Adhesion marker/EC	Image	CD31	VE-Cadherin	CD31+VE-Cadherin+	Adhesion marker/EC
	40_1	3.04	1.63	0.77	0.253289	40_1	1.08	1.37	0.4	0.37037	40_7	1.06	0.91	0.42	0.396226
	40_2	1	0.76	0.53	0.53	40_2	1.67	3.17	0.77	0.461078	40_8	1.18	4.18	0.79	0.669492
	40_3	2.02	0.7	0.58	0.287129	40_3	1.5	6.25	0.44	0.293333	40_10	0.84	0.62	0.43	0.511905
	40_4	1.01	0.52	0.4	0.39604	40_6	0.71	1.04	0.34	0.478873	40_12	1.9	2.55	1.04	0.547368
	40_5	1.93	1.86	0.73	0.378238	40_7	0.46	1.08	0.17	0.369565	40_13	0.77	0.81	0.31	0.402597
	40_6	1.85	1.58	0.75	0.405405	40_8	1.39	2.29	0.25	0.179856	40_14	1.76	3.26	1.28	0.727273
	40_7	2.63	0.62	0.44	0.1673	40_1	0.5	1.11	0.08	0.16	40_15	2.84	2.39	1.18	0.415493
	40_8	1.05	0.72	0.38	0.361905	40_2	1.88	1.62	0.59	0.31383	40_16	2.75	3.34	1.64	0.596364
	40_9	2.51	2.16	0.67	0.266932	40_3	0.78	0.61	0.26	0.333333	40_17	1.37	3.53	0.86	0.627737
	40_10	1.3	0.68	0.45	0.346154	40_4	1.77	1.63	0.41	0.231638	40_18	1.39	1.08	0.37	0.266187
	40_11	3.07	2.33	1.01	0.32899	40_6	1.39	1.54	0.54	0.388489	40_19	3.12	3.05	1.54	0.49359
	40_14	0.62	0.29	0.17	0.274194						40_20	1.15	0.69	0.6	0.521739
	40_15	0.98	1.01	0.32	0.326531					0.325488
	40_16	3.26	0.99	0.75	0.230061										0.514664
	40_17	2.06	0.95	0.59	0.286408
	40_18	2.07	0.56	0.49	0.236715
					0.317206
	SCR					C2D1					Surgery
401011	Image	CD31	VE-Cadherin	CD31+VE-Cadherin+	Adhesion marker/EC	Image	CD31	VE-Cadherin	CD31+VE-Cadherin+	Adhesion marker/EC	Image	CD31	VE-Cadherin	CD31+VE-Cadherin+	Adhesion marker/EC
	40_1	0.7	0.29	0.2	0.285714	40_1	1.26	0.89	0.59	0.468254	40_1	2.5	3.66	0.99	0.396
	40_3	1.65	1.04	0.58	0.351515	40_3	0.66	0.41	0.27	0.409091	40_2	3.68	2.26	1.25	0.339674
	40_4	1.01	0.52	0.4	0.39604	40_4	0.31	0.24	0.16	0.516129	40_3	0.99	1.94	0.61	0.616162
	40_5	1.27	1.85	0.46	0.362205	40_5	0.83	1.61	0.2	0.240964	40_4	0.81	1.16	0.32	0.395062
	40_6	0.6	1.67	0.25	0.416667	40_9	0.96	1.94	0.34	0.354167	40_5	1.54	4.25	0.85	0.551948
	40_7	0.88	1.78	0.31	0.352273	40_1	0.81	1.52	0.19	0.234568	40_6	0.75	2.78	0.38	0.506667
	40_8	1.39	2.24	0.44	0.316547	40_2	1.69	1.86	0.17	0.100592	40_8	0.62	4.5	0.41	0.66129
	40_9	1.88	1.38	0.33	0.175532	40_3	0.98	1.04	0.14	0.142857	40_9	0.8	5.58	0.47	0.5875
	40_11	2.75	0.86	0.49	0.178182	40_4	0.73	0.47	0.08	0.109589	40_10	0.39	1.1	0.29	0.74359
	40_1	2.6	2.32	0.64	0.246154	40_5	2.14	0.68	0.21	0.0981308
	40_2	1.61	1.23	0.31	0.192547	40_6	1.35	1	0.2	0.148148					0.533099
	40_3	1.15	0.9	0.07	0.0608696	40_7	1.17	0.64	0.15	0.128205
	40_4	1.53	1.67	0.4	0.261438	40_8	3.36	0.39	0.28	0.0833333
	40_5	3.23	2.68	0.55	0.170279
	40_6	1.84	3.01	0.25	0.13587					0.233387
					0.260122
	SCR					C2D1					Surgery
410007	Image	CD31	VE-Cadherin	CD31+VE-Cadherin+	Adhesion marker/EC	Image	CD31	VE-Cadherin	CD31+VE-Cadherin+	Adhesion marker/EC	Image	CD31	VE-Cadherin	CD31+VE-Cadherin+	Adhesion marker/EC
	40_2	0.76	2.37	0.15	0.197368	40_2	1.05	1.59	0.33	0.314286	40_6	1.52	2.85	0.56	0.368421
	40_3	0.73	3.71	0.21	0.287671	40_5	3.34	2.55	0.87	0.260479	40_11	0.74	3.01	0.37	0.5
	40_4	1.1	9.41	0.35	0.318182	40_6	1.77	2.4	0.72	0.40678	40_12	2.02	2.49	0.68	0.336634
	40_6	1	0.69	0.24	0.24	40_7	1.35	2.59	0.55	0.407407	40_14	1.4	2.5	0.71	0.507143
	40_7	1.14	1.28	0.37	0.324561	40_9	0.48	1.14	0.14	0.291667	40_15	0.46	5.09	0.31	0.673913
	40_8	0.99	1.59	0.28	0.282828	40_10	1.1	4.37	0.34	0.309091	40_16	1.09	2.63	0.5	0.458716
	40_11	0.9	1.06	0.28	0.311111	40_1	1.09	2.07	0.12	0.110092	40_17	0.5	2.61	0.32	0.64
	40_13	1.42	8.69	0.5	0.352113	40_2	0.84	1.14	0.16	0.190476
	40_15	0.73	3.19	0.14	0.191781	40_3	2.09	6.23	0.71	0.339713					0.497832
	40_16	1.05	2.86	0.26	0.247619	40_4	0.99	2.64	0.21	0.212121
	40_17	1.44	2.1	0.51	0.354167	40_5	2	3.51	0.56	0.28
	40_3	1.53	4.37	0.12	0.0784314	40_6	1.5	4.98	0.45	0.3
	40_4	2.72	3.33	0.31	0.113971
	40_5	1.46	4.03	0.1	0.0684932					0.285176
	40_6	1.62	5.05	0.55	0.339506
	40_7	2.15	0.73	0.31	0.144186
					0.240749
