# Supplementary material for: Selective tubulin-binding drugs induce pericyte phenotype switching and anti-cancer immunity
Source: EMBO Mol Med. 2025 Mar 26;17(5):1071–100. doi: 10.1038/s44321-025-00222-6 (PMC12081767; doi:10.1038/s44321-025-00222-6)
Supplement: Supplementary file 10 — Source data Fig. 8 [file 44321_2025_222_MOESM10_ESM.zip › For EMM submission/Figure 8C/SOLTI CD31 aSMA pMLC quantification TBNC.xlsx]

## Sheet: CD31+aSMA+
					CD31+a-SMA+/CD31+
			TNBC	401016	0.0689209	0.068421	0.136195
			TNBC	401021	0.0157662	0.049599	0.201538
			TNBC	401029	0.0790714	0.0828621	0.225996
			TNBC	401036	0.00406304	0.0573458	0.134046
			TNBC	402005	0.0557752	0.0200589	0.2478
			TNBC	406002	0.0750658	0.0198633	0.215617
			TNBC	412006	0.0493684	0.0723325	0.106923
				average	0.0497187	0.0529261	0.181159
TNBC			CD31	a-SMA	CD31+a-SMA+	CD31+a-SMA+/CD31			CD31	a-SMA	CD31+a-SMA+	CD31+a-SMA+/CD31			CD31	a-SMA	CD31+a-SMA+	CD31+a-SMA+/CD31
	401016	20 x 1	2.04	1.8	0.04	0.0196078	401016	20 X 1	1.43	0.97	0.05	0.034965	401016
		20 x 2	1.32	1.63	0.05	0.0378788		20 x 2	1.14	0.48	0.02	0.0175439		20 x 2	2.26	4.11	0.66	0.292035
		20 x 3	3.8	6.23	0.68	0.178947		20 x 3	1.16	1.07	0.13	0.112069		20 x 3	1.51	3.37	0.33	0.218543
		20 x 4	2.39	1.1	0.21	0.0878661		20 x 4	2.39	0.75	0.05	0.0209205		20 x 4	3.56	3.03	0.26	0.0730337
		20 x 5	1.97	4.15	0.04	0.0203046		20 x 5	1.1	0.24	0.01	0.00909091		20 x 5	2.62	1.57	0.1	0.0381679
								20 x 6	1.93	2.95	0.47	0.243523		20 x 6	1.18	2.01	0.006	0.00508475
								20 x 7	1.78	2.81	0.11	0.0617978		20 x 7	2.59	2.18	0.21	0.0810811
								20x 8	2.95	1.47	0.14	0.0474576		20x 8	2.43	2.6	0.29	0.119342
														20 x 9	2.23	1.53	0.02	0.00896861
														20 x 10	2.02	3.23	0.46	0.227723
														20 x 11	1.16	2.47	0.29	0.25
														20 x 12	0.79	2	0.008	0.0101266
														40 x 2	3.03	3.14	0.94	0.310231
						0.0689209						0.068421						0.136195
			CD31	a-SMA	CD31+a-SMA+				CD31	a-SMA	CD31+a-SMA+				CD31	a-SMA	CD31+a-SMA+
	401021	20 x 1	3.88	1.12	0.05	0.0128866	401021	20 x 1	1.97	1.44	0.09	0.0456853	401021	20 x 1	3.18	22	0.77	0.242138
	SCR	20 x 2	4.04	0	0	0	C2D1	20 x 2	2.4	1.03	0.2	0.0833333	Surgery	20 x 2	2.53
		20 x 3	3.4	0.77	0.15	0.0441176		20 x 3	0.89	0.75	0.007	0.00786517		20 x 3	2.17	9.87	0.23	0.105991
		20 x 4	3.3	0.84	0.02	0.00606061		20 x 4	2.19	0	0	0		20 x 4	1.89	10.7	0.11	0.0582011
								20 x 5	0.45	1.9	0.05	0.111111		20 x 5	2.14	2.27	0.35	0.163551
														20 x 6	3.04	5.94	1.08	0.355263
														20 x 7	1.68	8.18	0.72	0.428571
														20x 8	2.98	2.67	0.17	0.057047
						0.0157662						0.049599						0.201538
			CD31	a-SMA	CD31+a-SMA+				CD31	a-SMA	CD31+a-SMA+				CD31	a-SMA	CD31+a-SMA+
	401029	20 x 1	2.78	0.32	0.03	0.0107914	401029	20 x 1	1.45	1.55	0.33	0.227586	401029	20 x 1	0.69	1.26	0.14	0.202899
		20 x 2	0.82	2.38	0.09	0.109756		20 x 2	1.77	3.42	0.15	0.0847458		20 x 2	1.94	2.4	0.63	0.324742
		20 x 3	0.6	1.48	0.07	0.116667		20 x 3	1.52	0.27	0.003	0.00197368		20 x 3	0.62	1.25	0.25	0.403226
								20 x 4	1.75	0.91	0.03	0.0171429		20 x 4	1.14	5.34	0.16	0.140351
														20 x 5	1.03	3.36	0.05	0.0485437
														20 x 6	1.25	4.08	0.2	0.16
														20 x 7	2.98	4.54	0.97	0.325503
														20x 8	0.58	1.32	0.17	0.293103
														20 x 9	1.77	3.87	0.24	0.135593
						0.0790714						0.0828621						0.225996
			CD31	a-SMA	CD31+a-SMA+				CD31	a-SMA	CD31+a-SMA+				CD31	a-SMA	CD31+a-SMA+
	401036	20 x 1	1.9	2.77	0.005	0.00263158	401036	20 x 3	1.85	3.24	0.04	0.0216216	401036	20 x 1	3.45	6.92	0.27	0.0782609
	SCR	20 x 3	1.82	5.16	0.01	0.00549451	C2D1	20 x 4	2.94	11.01	0.38	0.129252	Surgery	20 x 2	1.5	1.27	0	0
								20 x 5	1.89	2.6	0.04	0.021164		20 x 3	1.67	2.59	0.15	0.0898204
														20 x 4	3.37	8.83	0.95	0.281899
														20 x 5	2.62	12.68	0.77	0.293893
														20 x 6	3.33	6.53	0.56	0.168168
														20 x 7	1.61	6.01	0.23	0.142857
														20x 8	2.29	3.96	0.04	0.0174672
						0.00406304						0.0573458						0.134046
			CD31	a-SMA	CD31+a-SMA+				CD31	a-SMA	CD31+a-SMA+				CD31	a-SMA	CD31+a-SMA+
	402005	20 x 1	1.19	5.38	0.004	0.00336134	402005	20 x 1	1.59	2.75	0.03	0.0188679	402005	20 x 1
	SCR	20 x 2	1.46	8	0.15	0.10274	C2D1	20 x 2	2.04	3.89	0.07	0.0343137	Surgery	20 x 2	2.52	5.25	0.69	0.27381
		20 x 3	1.96	0.76	0.12	0.0612245		20 x 3	1.56	4	0.02	0.0128205		20 x 3	1.2	1.97	0.32	0.266667
								20 x 4	2.59	4	0.0005	0.00019305		20 x 4	1.23	2.5	0.36	0.292683
								20 x 5	3.54	2.43	0.07	0.019774		20 x 5	2.14	3.36	0.57	0.266355
								20 x 6	3.49	2.46	0.12	0.034384		20 x 6	1.29	2.27	0.18	0.139535
						0.0557752						0.0200589						0.24781
			CD31	a-SMA	CD31+a-SMA+				CD31	a-SMA	CD31+a-SMA+				CD31	a-SMA	CD31+a-SMA+
	406002	20 x 1	0.61	5.33	0.07	0.114754	406002	20 x 1	1.79	1.14	0.03	0.0167598	406002	20 x 1	1.42	2.49	0.25	0.176056
	SCR	20 x 2	1.96	0.78	0.05	0.0255102	C2D1	20 x 2	1.57	0.79	0.004	0.00254777	Surgery	20 x 2	2.16	2.37	0.22	0.101852
		20 x 3	1.639	4	0.17	0.103722		20 x 3	0.93	1.49	0.008	0.00860215		20 x 3	2.88	3.76	0.38	0.131944
		20 x 5	2.31	2.26	0.13	0.0562771		20 x 4	1.22	2.37	0.002	0.00163934		20 x 4	2.01	5.28	0.69	0.343284
								20 x 5	0.86	1.99	0.06	0.0697674		20 x 5	2.84	3.02	0.74	0.260563
														20 x 6	1.72	2.06	0.16	0.0930233
														20 x 7	0.77	1.39	0.31	0.402597
						0.0750658						0.0198633						0.215617
			CD31	a-SMA	CD31+a-SMA+				CD31	a-SMA	CD31+a-SMA+				CD31	a-SMA	CD31+a-SMA+
	412006	20 x 1	2.88	1.16	0.27	0.09375	412006	20 x 1	1.95	0.89	0.26	0.133333	412006	20 x 1	1.66	5.15	0.21	0.126506
	SCR	20 x 2	2.69	2.36	0.08	0.0297398	C2D1	20 x 2	2.07	0.79	0.02	0.00966184	Surgery	20 x 2	4.51	4.54	0.56	0.124169
		20 x 3	3.25	1.13	0.08	0.0246154		20 x 3	4.45	1.04	0.39	0.0876404		20 x 3	4.47	6.06	0.39	0.0872483
								20 x 4	0.95	0.79	0.003	0.00315789		20 x 4	2.09	7.25	0.3	0.143541
								20 x 5	3.05	2.49	0.39	0.127869		20 x 5	1.9	4.03	0.12	0.0631579
														20 x 6	2.27	9.8	0.22	0.0969163
						0.0493684						0.0723325						0.106923

## Sheet: CD31+ pMLC+
summary
			pMLC+CD31+/CD31+
		Patient ID	SCR (pretreatment)	C2D1 (1x)	surgery (4 x)
	TNBC	401016	0.0835649	0.0567348	0.2018
	TNBC	401029	0.0622897	0.0438633	0.293189
	TNBC	401033	0.0838936	0.188817	0.204843
	TNBC	401021	0.110273	0.09143	0.316135
	TNBC	402005	0.0669268	0.141486	0.286682
	TNBC	406002	0.10526	0.04683	0.341028
	TNBC	412006	0.110192	0.0569547	0.237394
				CD31	pMLC	CD31+pMLC+	%, pMLC+CD31+/CD31+				CD31	pMLC						CD31	pMLC
	TNBC	401016	20 x 1	2.04	1.63	0.03	0.0147059		401016	20 X 1	1.43	0.54	0.02	0.013986		401016
			20 x 2	1.32	1.31	0.02	0.0151515			20 x 2	1.14	1.48	0.03	0.0263158			20 x 2	2.26	4.7	0.7	0.309735
			20 x 3	3.8	6	0.96	0.252632			20 x 3	1.16	2.5	0.1	0.0862069			20 x 3	1.51	4.83	0.3	0.198675
			20 x 4	2.39	4.87	0.19	0.0794979			20 x 4	2.39	2.17	0.04	0.0167364			20 x 4	3.56	4.13	0.51	0.143258
			20 x 5	1.97	0.99	0.11	0.0558376			20 x 5	1.1	0.17	0.01	0.00909091			20 x 5	2.62	3.86	0.27	0.103053
										20 x 6	1.93	3.22	0.41	0.212435			20 x 6	1.18	4.49	0.1	0.0847458
										20 x 7	1.78	1.84	0.05	0.0280899			20 x 7	2.59	1.74	0.34	0.131274
										20x 8	2.95	1.09	0.18	0.0610169			20x 8	2.43	2.69	0.64	0.263374
																	20 x 9	2.23	1.88	0.21	0.0941704
																	20 x 10	2.02	3.31	0.45	0.222772
																	20 x 11	1.16	1.48	0.19	0.163793
																	40 x 12	3.03	6.52	1.53	0.50495
							0.0835649							0.0567348							0.2018
				CD31	pMLC	CD31+pMLC+	%, pMLC+CD31+/CD31+				CD31	pMLC						CD31	pMLC
		401029	20 x 1	2.78	0.59	0.02	0.00719424		401029	20 x 1	1.45	2.27	0.22	0.151724		401029	20 x 1	0.69	0.81
			20 x 2	0.82	2.41	0.12	0.146341			20 x 2	1.77	2.71	0.007	0.0039548			20 x 2	1.94	3.7	0.85	0.438144
			20 x 3	0.6	1.85	0.02	0.0333333			20 x 3	1.52	2.07	0.004	0.00263158			20 x 3	0.62	3.35	0.26	0.419355
										20 x 4	1.75	1.88	0.03	0.0171429			20 x 4	1.14	5.17	0.17	0.149123
																	20 x 5	1.03	5.35	0.17	0.165049
																	20 x 6	1.25	11.08	0.34	0.272
																	20 x 7	2.98	6.1	1.3	0.436242
																	20x 8	0.58	2.23	0.1	0.172414
																	20 x 9	1.77	4.82
							0.0622897							0.0438633							0.293189
				CD31	pMLC	CD31+pMLC+	%, pMLC+CD31+/CD31+				CD31	pMLC						CD31	pMLC
		401033	20 x 1	1.52	5.95	0.08	0.0526316		401033	20 x 1	2.38	5.19	0.33	0.138655		401033	20 x 1	0.96	1.23	0.1	0.104167
		SCR	20 x 2	1.85	0.42	0.03	0.0162162		C2D1	20 x 2	1.15	2.6	0.67	0.582609		Surgery	20 x 2	1.19	1.64
			20 x 3	2.14	1.85	0.13	0.0607477			20 x 3	3.23	3.61	0.3	0.0928793			20 x 3	1.63	1.5
			20 x 4	1.52	0.8	0.36	0.236842			20 x 4	1.7	2.36	0.15	0.0882353			20 x 4	1.41	1.86
			20 x 5	1.32	0.61	0.07	0.0530303			20 x 5	3.66	2.11	0.53	0.144809			20 x 5	1.04	1.82	0.14	0.134615
										20 x 6	2.1	1.62	0.18	0.0857143			20 x 6	1.99	3.63	0.68	0.341709
																	20 x 7	2.07	5.35	0.95	0.458937
																	20x 8	1.12	2.27	0.19	0.169643
																	20 x 9	1.56	2.63
																	20 x 10	1.16	1.9	0.15	0.12931
																	20 x 11	1.52	3.02	0.26	0.171053
							0.0838936							0.188817							0.204843
				CD31	pMLC	CD31+pMLC+	%, pMLC+CD31+/CD31+				CD31	pMLC						CD31	pMLC
		401021	20 x 1	3.88	1.52	0.06	0.0154639		401021	20 x 1	1.97	1.02	0.08	0.0406091		401021	20 x 1	3.18	12.09	1.15	0.361635
		SCR	20 x 2	4.04	0	0.02	0.0049505		C2D1	20 x 2	2.4	1.72	0.193	0.0804167		Surgery	20 x 2	2.53	8.17	0.42	0.166008
			20 x 3	3.4	1.9	0.4	0.117647			20 x 3	0.89	0.28	0.02	0.0224719			20 x 3	2.17	6.83	0.56	0.258065
			20 x 4	3.3	4.3	1	0.30303			20 x 5	0.45	1.9	0.1	0.222222			20 x 4	1.89	4.36	0.25	0.132275
																	20 x 5	2.14	3.3	1.41	0.658879
																	20 x 6	3.04	7.26	1.4	0.460526
																	20 x 7	1.68	2.45	0.64	0.380952
																	20x 8	2.98	7.45	0.33	0.110738
							0.110273							0.09143							0.316135
				CD31	pMLC	CD31+pMLC+	%, pMLC+CD31+/CD31+				CD31	pMLC						CD31	pMLC
		402005	20 x 1	1.19	3	0.16	0.134454		402005	20 x 1	1.59	1.69	0.34	0.213836		402005	20 x 1
		SCR	20 x 2	1.46	4	0	0		C2D1	20 x 2	2.04		0.72	0.352941		Surgery	20 x 2	2.52	5.42	1.29	0.511905
			20 x 3	1.96	0.92	0.13	0.0663265			20 x 3	1.56	11	0.2	0.128205			20 x 3	1.2	0.94	0.11	0.0916667
										20 x 4	2.59	0.88	0.14	0.0540541			20 x 4	1.23	3.22	0.26	0.211382
										20 x 5	3.54	0.4	0.1	0.0282486			20 x 5	2.14	3.58	0.71	0.331776
										20 x 6	3.49	0.5	0.25	0.0716332			20 x 6	1.29	1.38
							0.0669268							0.141486							0.286682
				CD31	pMLC	CD31+pMLC+	%, pMLC+CD31+/CD31+				CD31	pMLC						CD31	pMLC
		406002	20 x 1	0.61	0	0.13	0.213115		406002	20 x 1	1.79	1.97	0.09	0.0502793		406002	20 x 1	1.42	8.19	0.12	0.084507
		SCR	20 x 2	1.96	5.21	0.06	0.0306122		C2D1	20 x 2	1.57	1.97	0.09	0.0573248		Surgery	20 x 2	2.16	3.78	0.02	0.00925926
			20 x 3	1.639	5.26	0.17	0.103722			20 x 3	0.93	1.48	0.07	0.0752688			20 x 3	2.88	25	0.63	0.21875
			20 x 5	2.31	2.15	0.17	0.0735931			20 x 4	1.22	1.1	0.02	0.0163934			20 x 4	2.01	6.29	1.3	0.646766
										20 x 5	0.86	0.97	0.03	0.0348837			20 x 5	2.84	1.67	0.8	0.28169
																	20 x 6	1.72	5.11
																	20 x 7	0.77	1.24	0.62	0.805195
							0.10526							0.04683							0.341028
				CD31	pMLC	CD31+pMLC+	%, pMLC+CD31+/CD31+				CD31	pMLC						CD31	pMLC
		412006	20 x 1	2.88	1.09	0.19	0.0659722		412006	20 x 1	1.95	5.05	0.11	0.0564103		412006	20 x 1	1.66	6.54	0.14	0.0843373
		SCR	20 x 2	2.69	3.38	0.24	0.0892193		C2D1	20 x 2	2.07	1.21	0.08	0.0386473		Surgery	20 x 2	4.51	6.08	1.76	0.390244
			20 x 3	3.25	4.07	0.57	0.175385			20 x 3	4.45	4.5	0.18	0.0404494			20 x 3	4.47	6.09	0.76	0.170022
										20 x 4	0.95	2.86	0.12	0.126316			20 x 4	2.09	6.18	0.55	0.263158
										20 x 5	3.05	0.89	0.07	0.0229508			20 x 5	1.9	6.58	0.63	0.331579
																	20 x 6	2.27	3.15	0.42	0.185022
							0.110192							0.0569547							0.237394
