# Supplementary material for: Selective tubulin-binding drugs induce pericyte phenotype switching and anti-cancer immunity
Source: EMBO Mol Med. 2025 Mar 26;17(5):1071–100. doi: 10.1038/s44321-025-00222-6 (PMC12081767; doi:10.1038/s44321-025-00222-6)
Supplement: Supplementary file 10 — Source data Fig. 8 [file 44321_2025_222_MOESM10_ESM.zip › For EMM submission/Figure 8C/SOLTI CDH5_ CD31 quantification TNBC.xlsx]

## Sheet: summary
			CD31+PDGRF+/CD31+
		Patient ID	SCR	C2D1	surgery
	TNBC	406002	0.224603	0.280582	0.513265
	TNBC	401033	0.342141	0.325807	0.532047
	TNBC	401021	0.304584	0.319768	0.466431
		average	0.290443	0.308719	0.503914

## Sheet: TNBC
Needle biopsy						Needle biopsy						surgery
Before treatment						after 1 cycle of Eribulin						after 4 cycles of Eribulin
	SCR						C2D1					Image	CD31	VE-Cadherin	CD31+VE-Cadherin+	Adhesion marker/EC
406002	Image	CD31	VE-Cadherin	CD31+VE-Cadherin+	Adhesion marker/EC		Image	CD31	VE-Cadherin	CD31+VE-Cadherin+	Adhesion marker/EC	40_1	3.96	2.57	2.02	0.510101
	40_1	2.49	0.87	0.71	0.285141		40_1	2.51	2.28	0.89	0.354582	40_2	1.2	0.46	0.33	0.275
	40_2	1.42	0.53	0.14	0.0985915		40_2	0.66	1.15	0.3	0.454545	40_4	1.05	0.72	0.62	0.590476
	40_3	4.38	12.63	0.72	0.164384		40_3	0.95	3.33	0.17	0.178947	40_5	1.62	1.49	0.92	0.567901
	40_4	0.76	2.18	0.31	0.407895		40_4	1.47	1.35	0.46	0.312925	40_6	1.35	0.9	0.7	0.518519
	40_5	1.49	0.61	0.27	0.181208		40_5	0.34	0.55	0.1	0.294118	40_7	1.54	2.13	0.71	0.461039
	40_6	2.23	0.4	0.49	0.219731		40_6	0.71	1.99	0.19	0.267606	40_8	1.37	2.16	0.54	0.394161
	40_7	0.76	0.6	0.09	0.118421		40_7	1.27	1.61	0.41	0.322835	40_9	2.42	3.18	1.74	0.719008
	40_17	0.47	1.1	0.25	0.531915		40_8	0.38	0.12	0.09	0.236842	40_10	1.1	0.61	0.54	0.490909
	40_8	1.58	1.57	0.33	0.208861		40_9	0.82	1.07	0.19	0.231707	40_11	1.84	1.94	1.23	0.668478
	40_9	1.36	0.5	0.16	0.117647		40_10	1.14	0.7	0.27	0.236842	40_12	2.02	1.63	0.61	0.30198
	40_11	1.9	0.53	0.26	0.136842		40_11	0.56	1.35	0.12	0.214286	40_13	1.35	2.66	0.8	0.592593
							40_12	1.49	0.7	0.39	0.261745	40_14	1.58	1.31	0.92	0.582278
					0.224603
											0.280582					0.513265
	SCR						C2D1								Surgery
	Image	CD31	VE-Cadherin	CD31+VE-Cadherin+	Adhesion marker/EC		Image	CD31	VE-Cadherin	CD31+VE-Cadherin+	Adhesion marker/EC	Surgery
401033	40_1	1.8	2.41	0.57	0.316667		40_1	1.97	2.33	0.87	0.441624	Image	CD31	VE-Cadherin	CD31+VE-Cadherin+	Adhesion marker/EC
	40_2	1.12	1.04	0.46	0.410714		40_2	0.44	0.44	0.17	0.386364	40_1	2.93	1.63	1	0.341297
	40_3	2.2	0.95	0.71	0.322727		40_3	2.71	2.71	1.19	0.439114	40_2	2.9	8.91	1.91	0.658621
	40_5	1.21	1.21	0.41	0.338843		40_5	0.86	1.43	0.39	0.453488	40_3	1.28	1.51	0.57	0.445312
	40_6	1.46	1.21	0.53	0.363014		40_6	1.62	2.43	0.62	0.382716	40_4	2.12	2.96	0.95	0.448113
	40_8	1.06	1.12	0.39	0.367925		40_7	1.12	1.06	0.32	0.285714	40_5	3.79	6.44	2.23	0.588391
	40_9	1.07	2.69	0.3	0.280374		40_1	1.36	1.42	0.42	0.308824	40_6	3.56	5.43	2.07	0.581461
	40_1	0.82	7.45	0.23	0.280488		40_2	0.44	2.52	0.06	0.136364	40_7	1.27	3.93	0.49	0.385827
	40_2	1.51	2.75	0.6	0.397351		40_3	0.8	0.62	0.13	0.1625	40_8	0.61	1.42	0.28	0.459016
	40_3	0.66	0.83	0.22	0.333333		40_4	0.88	2.58	0.23	0.261364	40_9	0.79	1.16	0.38	0.481013
	40_4	1.42	0.79	0.5	0.352113							40_10	4.1	5.27	1.78	0.434146
											0.325807	40_12	2.35	5.24	1.41	0.6
					0.342141							40_13	2.66	2.37	1.5	0.56391
												40_14	1.94	12.2	1.39	0.716495
												40_15	0.78	1.02	0.43	0.551282
												40_16	1.26	1.52	0.93	0.738095
												40_17	3.07	1.77	1.68	0.547231
												40_18	1.06	0.94	0.67	0.632075
												40_19	1.59	1.04	0.78	0.490566
												40_22	1.39	1.03	0.62	0.446043
																0.532047
	SCR						C2D1
401021	Image	CD31	VE-Cadherin	CD31+VE-Cadherin+	Adhesion marker/EC		Image	CD31	VE-Cadherin	CD31+VE-Cadherin+	Adhesion marker/EC	Surgery
	40_1	2.48	1.61	0.95	0.383065		40_1	1.31	1.34	0.53	0.40458	Image	CD31	VE-Cadherin	CD31+VE-Cadherin+	Adhesion marker/EC
	40_2	3.16	1.92	1.45	0.458861		40_3	4.93	2.7	2.33	0.472617	40_1	1.26	1.58	0.5	0.396825
	40_3	1.79	3.4	0.57	0.318436		40_4	1.1	0.89	0.58	0.527273	40_2	1.12	1.24	0.57	0.508929
	40_7	0.99	0.61	0.43	0.434343		40_7	1.92	1.41	0.85	0.442708	40_4	2.94	1.55	0.97	0.329932
	40_9	0.41	0.72	0.17	0.414634		40_10	3.42	1.07	0.91	0.266082	40_5	1.85	1.73	1	0.540541
	40_10	1.05	1.07	0.36	0.342857		40_1	2.88	2.35	1.24	0.430556	40_6	3.46	2.74	1.38	0.398844
	40_11	1.07	2.3	0.34	0.317757		40_2	0.18	7.21	0.02	0.111111	40_9	2.81	2.24	1.55	0.551601
	40_12	0.93	0.33	0.21	0.225806		40_3	0.77	0.17	0.004	0.00519481	40_10	4.23	1.97	1.39	0.328605
	40_14	3.09	2.06	1.09	0.352751		40_5	3.26	1.93	0.71	0.217791	40_11	2.24	1.19	0.9	0.401786
	40_1	4.27	1.16	0.8	0.187354							40_12	1.5	1.21	0.43	0.286667
	40_2	4.92	0.95	0.79	0.160569						0.319768	40_13	2.01	2.25	1.38	0.686567
	40_3	2.5	0.61	0.33	0.132							40_14	2.27	2.92	1.59	0.700441
	40_4	1.99	1.96	0.46	0.231156
																0.466431
					0.304584
